# Supplementary material for: Machine learning based classification of cells into chronological stages using single-cell transcriptomics
Source: Sci Rep. 2018 Nov 21;8:17156. doi: 10.1038/s41598-018-35218-5 (PMC6249247; doi:10.1038/s41598-018-35218-5)
Supplement: Supplementary file 2 — Table S1 [file 41598_2018_35218_MOESM2_ESM.xls]

## Sheet: Sheet1
Table S1
Samples for development of GERAS for zebrafish beta-cells
Samples were collected in four independent batches, with each batch representing a different collection date.
The four independent batches (collection dates) are labeled as ‘A’, ‘B’, ‘C’ and ‘D’ for simplification.
Age	Stage	Batch
1 mpf	Juvenile	A
3 mpf	Adolescent	A + C
4 mpf	Adolescent	D
6 mpf	Adolescent	B + D
10 mpf	Adult	B
12 mpf	Adult	A
14 mpf	Adult	C
