# Supplementary material for: Machine learning based classification of cells into chronological stages using single-cell transcriptomics
Source: Sci Rep. 2018 Nov 21;8:17156. doi: 10.1038/s41598-018-35218-5 (PMC6249247; doi:10.1038/s41598-018-35218-5)
Supplement: Supplementary file 3 — Table S2 [file 41598_2018_35218_MOESM3_ESM.xls]

## Sheet: Zf_GERAS_varImp
Table S2
Variable Importance for zebrafish beta-cell GERAS
Ensembl_ID	Importance	Gene_Symbol
ENSDARG00000054290	1	acin1a
ENSDARG00000031495	0.757076	seta
ENSDARG00000019205	0.748178	fam120c
ENSDARG00000002912	0.732335	adipor1a
ENSDARG00000098983	0.628837	GHITM
ENSDARG00000037097	0.625758	slc7a2
ENSDARG00000051879	0.624267	abcc8
ENSDARG00000040334	0.61131	mat2aa
ENSDARG00000075021	0.59755	FAM120A
ENSDARG00000037783	0.568122	proza
ENSDARG00000039601	0.533504	ier3ip1
ENSDARG00000043154	0.529987	ucp2
ENSDARG00000036438	0.524059	ndufv1
ENSDARG00000019732	0.524043	mtch2
ENSDARG00000068404	0.522965	tbcb
ENSDARG00000069795	0.490721	zgc:154058
ENSDARG00000006257	0.476766	vldlr
ENSDARG00000029075	0.462033	pfkfb4b
ENSDARG00000086753	0.452561	C5H9orf16
ENSDARG00000104450	0.432545	ENSDARG00000104450
ENSDARG00000070607	0.429213	mrpl36
ENSDARG00000045543	0.421125	atp6v1f
ENSDARG00000076486	0.420724	acp1
ENSDARG00000054942	0.418168	lgals2a
ENSDARG00000056510	0.416555	gstk1
ENSDARG00000037012	0.405221	slc3a2b
ENSDARG00000079687	0.395712	rnf10
ENSDARG00000103718	0.395285	chmp5b
ENSDARG00000031907	0.387892	ptbp1b
ENSDARG00000062204	0.362976	sigirr
ENSDARG00000004173	0.361517	copa
ENSDARG00000032083	0.357343	dpysl2b
ENSDARG00000086172	0.35219	ACVR1C
ENSDARG00000038075	0.35021	cyc1
ENSDARG00000105287	0.328167	mpp1
ENSDARG00000038176	0.327941	cyb561
ENSDARG00000070959	0.31075	si:ch211-288g17.3
ENSDARG00000035557	0.300623	gabarapa
ENSDARG00000100003	0.299853	glulb
ENSDARG00000011125	0.298565	snrpb
ENSDARG00000002968	0.290142	a1cf
ENSDARG00000029722	0.289227	hmgb2a
ENSDARG00000104030	0.285846	taf12
ENSDARG00000020798	0.284015	necap1
ENSDARG00000036080	0.282439	cd81a
ENSDARG00000042933	0.280107	bloc1s6
ENSDARG00000007347	0.27131	degs1
ENSDARG00000052746	0.262202	grinab
ENSDARG00000011146	0.260943	uqcrb
ENSDARG00000040907	0.259846	gcgb
ENSDARG00000089717	0.259677	qpct
ENSDARG00000039578	0.25728	pa2g4a
ENSDARG00000074967	0.256124	TMEM87A
ENSDARG00000043249	0.255864	irf1b
ENSDARG00000031283	0.250685	vamp1
ENSDARG00000038429	0.249673	csrnp1b
ENSDARG00000020573	0.247042	ddx3
ENSDARG00000057698	0.246921	ctsd
ENSDARG00000079840	0.244249	kcnma1a
ENSDARG00000101413	0.242386	dusp7
ENSDARG00000021647	0.240276	gnai1
ENSDARG00000026476	0.231388	tia1l
ENSDARG00000075768	0.228506	sdhb
ENSDARG00000052429	0.227944	syngr2a
ENSDARG00000040822	0.220629	fundc1
ENSDARG00000004735	0.219778	hnrnpub
ENSDARG00000014165	0.219512	ssr3
ENSDARG00000033182	0.218981	arl4ab
ENSDARG00000098108	0.218578	dusp2
ENSDARG00000061233	0.212067	abcc5
ENSDARG00000038028	0.210998	ndufa6
ENSDARG00000031795	0.203996	abcf1
ENSDARG00000035468	0.202292	slc25a25b
ENSDARG00000017320	0.202165	f11r.1
ENSDARG00000013475	0.199139	cct4
ENSDARG00000045877	0.197881	ube2nb
ENSDARG00000026531	0.196809	alcama
ENSDARG00000013044	0.196736	ndufv2
ENSDARG00000061416	0.195635	C2CD4A
ENSDARG00000056235	0.195176	smndc1
ENSDARG00000014915	0.192234	ndufab1b
ENSDARG00000021582	0.191647	dynlrb1
ENSDARG00000078473	0.191627	nucks1a
ENSDARG00000058463	0.19102	ndufab1a
ENSDARG00000002600	0.18701	pcsk1
ENSDARG00000074583	0.185014	grid1a
ENSDARG00000053298	0.184831	nkx2.2a
ENSDARG00000011611	0.184361	actr1
ENSDARG00000070683	0.17507	dkk3b
ENSDARG00000004830	0.167201	flot2a
ENSDARG00000022438	0.164772	cox6a1
ENSDARG00000021113	0.163101	ptmaa
ENSDARG00000058366	0.157383	si:dkey-222f8.3
ENSDARG00000019613	0.156006	ip6k2b
ENSDARG00000012848	0.155049	arih2
ENSDARG00000076773	0.154502	lrrc58a
ENSDARG00000087421	0.153351	serbp1b
ENSDARG00000098378	0.150272	si:ch211-7c8.2
ENSDARG00000069527	0.149384	ube2g1b
ENSDARG00000056160	0.143963	hspd1
ENSDARG00000045132	0.14389	vdac1
ENSDARG00000002271	0.14373	zfand5b
ENSDARG00000053047	0.142114	eif2s2
ENSDARG00000032317	0.142082	tox
ENSDARG00000039005	0.139797	trappc1
ENSDARG00000020164	0.138531	efnb2a
ENSDARG00000058079	0.136479	txndc17
ENSDARG00000041155	0.134173	morf4l1
ENSDARG00000018425	0.130421	si:ch211-175g6.7
ENSDARG00000079632	0.129219	POLD4
ENSDARG00000034427	0.128725	hn1l
ENSDARG00000042717	0.124972	adipor1b
ENSDARG00000044972	0.124688	bcap31
ENSDARG00000099309	0.122061	si:zfos-169g10.3
ENSDARG00000101755	0.121279	prkar1ab
ENSDARG00000035325	0.121041	srsf7a
ENSDARG00000014763	0.119517	arf2
ENSDARG00000070824	0.118799	ndufb5
ENSDARG00000043631	0.115795	bcas2
ENSDARG00000057672	0.11326	ppapdc1b
ENSDARG00000043257	0.111381	ckbb
ENSDARG00000031587	0.110202	flvcr1
ENSDARG00000033928	0.109494	ndfip2
ENSDARG00000014053	0.109295	olfm1b
ENSDARG00000044753	0.105703	idh3b
ENSDARG00000095774	0.103442	emd
ENSDARG00000102115	0.103433	ndufc2
ENSDARG00000002949	0.103314	ppp6c
ENSDARG00000038787	0.103286	tmub1
ENSDARG00000011824	0.103262	pbxip1b
ENSDARG00000008548	0.102448	arhgap12a
ENSDARG00000035285	0.101879	ncor1
ENSDARG00000005423	0.100606	pgam1a
ENSDARG00000101115	0.0992485	med30
ENSDARG00000003866	0.0985154	tm9sf2
ENSDARG00000051957	0.0978661	selm
ENSDARG00000091563	0.0969568	snw1
ENSDARG00000027099	0.0962752	psmc4
ENSDARG00000024746	0.0960063	hsp90aa1.2
ENSDARG00000058044	0.0943239	rab1ba
ENSDARG00000030265	0.0927032	scdb
ENSDARG00000079402	0.0925932	tapbp
ENSDARG00000015759	0.0917796	tspan7
ENSDARG00000104470	0.0915844	syngr2b
ENSDARG00000033450	0.0914452	nkap
ENSDARG00000006200	0.0909394	eif4g1a
ENSDARG00000057853	0.0905718	atp6v0ca
ENSDARG00000062315	0.0903262	sik2b
ENSDARG00000041878	0.0899695	rab11ba
ENSDARG00000105177	0.0874648	ilf3b
ENSDARG00000102051	0.0859135	mtbl
ENSDARG00000056550	0.0844417	tango2
ENSDARG00000016904	0.0844155	bckdk
ENSDARG00000017084	0.082709	bud31
ENSDARG00000086104	0.0822654	SLCO5A1
ENSDARG00000069977	0.0821007	C11H12orf10
ENSDARG00000027322	0.0819479	lin7c
ENSDARG00000044565	0.0808967	ola1
ENSDARG00000070686	0.0800858	cdipt
ENSDARG00000068978	0.0797629	glo1
ENSDARG00000026072	0.0787439	pdcd5
ENSDARG00000102291	0.078586	eef1da
ENSDARG00000043976	0.07794	etf1b
ENSDARG00000037259	0.077679	ndufb6
ENSDARG00000059945	0.0764027	SV2A
ENSDARG00000040965	0.0754115	zgc:101731
ENSDARG00000007219	0.0748034	actn1
ENSDARG00000095705	0.073079	CDPF1
ENSDARG00000020618	0.0730616	C9H21orf33
ENSDARG00000018914	0.072206	hnrnpk
ENSDARG00000070097	0.0715326	vimp
ENSDARG00000004836	0.0712077	dnajc5ab
ENSDARG00000041400	0.0704969	ndufa3
ENSDARG00000005840	0.0702968	got2b
ENSDARG00000025338	0.0700839	hagh
ENSDARG00000026406	0.0687281	anxa5a
ENSDARG00000006290	0.0686077	ndufs5
ENSDARG00000054355	0.0685166	dcaf7
ENSDARG00000069099	0.0673302	tmco1
ENSDARG00000041314	0.0672462	ndufb9
ENSDARG00000013863	0.0670584	fam133b
ENSDARG00000059906	0.0669028	sdc4
ENSDARG00000077383	0.0667761	anxa11a
ENSDARG00000099624	0.0664902	chmp1b
ENSDARG00000100825	0.0660546	calm3a
ENSDARG00000070386	0.0660267	krtcap2
ENSDARG00000012144	0.0659289	emc7
ENSDARG00000019951	0.0654049	sec62
ENSDARG00000103101	0.0646984	NDUFC1
ENSDARG00000043857	0.0642359	ufm1
ENSDARG00000103566	0.0641594	tomm20
ENSDARG00000032013	0.0640925	pafah1b1a
ENSDARG00000054300	0.0639729	dhrs1
ENSDARG00000099709	0.0635766	FO704759.1
ENSDARG00000063538	0.0633217	kalrnb
ENSDARG00000005754	0.0632607	ptprfb
ENSDARG00000071395	0.0629367	camk2g1
ENSDARG00000053684	0.062856	aldob
ENSDARG00000012078	0.0624708	meis1b
ENSDARG00000015822	0.061973	sesn3
ENSDARG00000054172	0.0616039	pgrmc1
ENSDARG00000033175	0.0613371	snrpe
ENSDARG00000004592	0.0612002	gpr22
ENSDARG00000057688	0.0600953	ical1
ENSDARG00000077776	0.0597477	csnk2b
ENSDARG00000093313	0.0592043	ubb
ENSDARG00000099572	0.0587915	hmgn2
ENSDARG00000040190	0.0579986	qdpra
ENSDARG00000044751	0.0577431	ddt
ENSDARG00000052438	0.0577231	actr2a
ENSDARG00000005924	0.057411	serpina10a
ENSDARG00000070573	0.0571565	mapk3
ENSDARG00000098635	0.0567705	irf2bp2b
ENSDARG00000063626	0.0567468	ddx21
ENSDARG00000056557	0.0564709	copb1
ENSDARG00000038743	0.056367	copb2
ENSDARG00000092870	0.0558752	si:dkey-100n23.4
ENSDARG00000019060	0.0558624	snx12
ENSDARG00000039997	0.0557653	ptp4a3
ENSDARG00000070435	0.055748	vapb
ENSDARG00000036848	0.0555198	slc43a2a
ENSDARG00000013333	0.0551951	ndufa10
ENSDARG00000053990	0.0550053	hmgb2b
ENSDARG00000046106	0.0546862	rab10
ENSDARG00000030236	0.0543727	tmem30aa
ENSDARG00000101094	0.0541612	ATP11B
ENSDARG00000024844	0.0540879	max
ENSDARG00000087732	0.053607	Metazoa_SRP
ENSDARG00000101251	0.0535284	ldha
ENSDARG00000007654	0.0534622	nsfa
ENSDARG00000053979	0.0531609	bc2
ENSDARG00000040747	0.0530508	tm4sf4
ENSDARG00000045940	0.0527803	lsm12b
ENSDARG00000103919	0.0526497	si:ch73-1a9.3
ENSDARG00000017891	0.0523539	tcp1
ENSDARG00000099555	0.0522374	foxo1a
ENSDARG00000025972	0.0522139	mcts1
ENSDARG00000029064	0.0517638	uqcrq
ENSDARG00000071425	0.0515649	nat9
ENSDARG00000025797	0.0510646	abhd2a
ENSDARG00000102367	0.0499703	ndfip1l
ENSDARG00000031426	0.0494642	csrnp1a
ENSDARG00000099148	0.049322	bzw1b
ENSDARG00000021975	0.0492332	ginm1
ENSDARG00000019418	0.0491485	kcnj2a
ENSDARG00000004706	0.0490025	syf2
ENSDARG00000089372	0.0485734	clk4a
ENSDARG00000102076	0.048374	SPINK2
ENSDARG00000103394	0.0483223	kif5bb
ENSDARG00000045420	0.0480032	epdr1
ENSDARG00000044902	0.0478697	atp2b4
ENSDARG00000094210	0.047795	zgc:109934
ENSDARG00000060024	0.0476191	GPR148
ENSDARG00000102340	0.0474921	ptn
ENSDARG00000078772	0.0472899	NBR1
ENSDARG00000027595	0.0466518	selt1b
ENSDARG00000061039	0.0465028	atp10a
ENSDARG00000013655	0.0458073	tpd52l2b
ENSDARG00000103740	0.0457811	fundc2
ENSDARG00000044669	0.0457068	hp1bp3
ENSDARG00000104068	0.0455551	gstp1
ENSDARG00000021252	0.0452885	cct6a
ENSDARG00000088449	0.0451073	wu:fb55g09
ENSDARG00000069421	0.0450354	grpel2
ENSDARG00000097693	0.0441492	si:ch211-248a14.8
ENSDARG00000016548	0.0441285	eif5b
ENSDARG00000008383	0.0437969	arpc1a
ENSDARG00000026736	0.0437785	il11ra
ENSDARG00000099510	0.0434208	cnn3a
ENSDARG00000075989	0.0430653	arpc2
ENSDARG00000092677	0.0429523	coa6
ENSDARG00000070682	0.0428504	sdf4
ENSDARG00000100515	0.042839	dusp1
ENSDARG00000032866	0.0424149	erh
ENSDARG00000078866	0.042335	sdk1a
ENSDARG00000055757	0.0421204	tmem9
ENSDARG00000014556	0.0419133	serpinb1l3
ENSDARG00000015930	0.0417194	rwdd1
ENSDARG00000001470	0.0416596	mhc1zea
ENSDARG00000096533	0.0415163	rltgr
ENSDARG00000086790	0.040838	gucy1b3
ENSDARG00000030479	0.0408335	hmgb1b
ENSDARG00000044719	0.0407635	nrsn1
ENSDARG00000103364	0.0406156	cs
ENSDARG00000033789	0.040361	ndufb7
ENSDARG00000044091	0.0403446	pitpnab
ENSDARG00000032651	0.0403398	ppp1r10
ENSDARG00000036785	0.0402291	si:ch211-226m16.2
ENSDARG00000099281	0.0401105	si:dkey-112e7.2
ENSDARG00000092895	0.0400485	si:dkey-188i13.11
ENSDARG00000037559	0.040033	uba1
ENSDARG00000002731	0.0398765	sdc2
ENSDARG00000074758	0.0398652	csde1
ENSDARG00000020328	0.0398092	plekha6
ENSDARG00000057167	0.0397963	eif4g2b
ENSDARG00000101778	0.0397624	ca5a
ENSDARG00000020101	0.0395461	psmc2
ENSDARG00000036107	0.0393261	txnipa
ENSDARG00000059304	0.039293	chchd2
ENSDARG00000029639	0.0392649	tomm70a
ENSDARG00000056196	0.0392311	slc2a2
ENSDARG00000001940	0.0392299	dnajc1
ENSDARG00000054272	0.0391918	caprin1b
ENSDARG00000025326	0.0389582	myl12.2
ENSDARG00000004470	0.038833	prkcsh
ENSDARG00000035625	0.0387431	snrnp27
ENSDARG00000008502	0.0386952	pno1
ENSDARG00000090697	0.0385341	eif3ea
ENSDARG00000055781	0.0383124	ptger3
ENSDARG00000025789	0.0381997	chd4b
ENSDARG00000032849	0.0381214	ndrg1a
ENSDARG00000019941	0.0380677	sgta
ENSDARG00000089055	0.0380058	ube2ka
ENSDARG00000040971	0.0378658	GABARAPL1
ENSDARG00000061100	0.0376884	nars
ENSDARG00000098380	0.037385	SNCG
ENSDARG00000021059	0.037271	alas1
ENSDARG00000007745	0.0372503	uqcrfs1
ENSDARG00000061226	0.0370624	timp2a
ENSDARG00000075758	0.0370385	ywhabb
ENSDARG00000029248	0.0368087	fubp1
ENSDARG00000023028	0.0367593	cdv3
ENSDARG00000086896	0.0366529	FUBP3
ENSDARG00000076221	0.0365718	zgc:198419
ENSDARG00000052840	0.0364602	ndufs4
ENSDARG00000035678	0.0364335	zgc:91910
ENSDARG00000014222	0.0363669	zgc:86598
ENSDARG00000018404	0.0363505	krt18
ENSDARG00000019326	0.0362154	prpsap2
ENSDARG00000102571	0.0359477	metap2b
ENSDARG00000002344	0.0358848	tubb4b
ENSDARG00000011740	0.0357115	u2af2b
ENSDARG00000010478	0.0357056	hsp90aa1.1
ENSDARG00000031422	0.0356652	igfbp2b
ENSDARG00000017489	0.0356134	zgc:123068
ENSDARG00000026845	0.0355245	rhoaa
ENSDARG00000098627	0.0352941	gspt1l
ENSDARG00000007791	0.0352284	ppp2r1a
ENSDARG00000006672	0.0351037	znf395
ENSDARG00000002552	0.0350945	mapkapk2a
ENSDARG00000037038	0.0350622	psmc6
ENSDARG00000009505	0.0346241	slmo2
ENSDARG00000013414	0.0345567	lin7a
ENSDARG00000089787	0.034504	crebzf
ENSDARG00000007989	0.0344973	nedd8
ENSDARG00000001835	0.0344412	nalcn
ENSDARG00000055052	0.0343328	map2
ENSDARG00000027141	0.034155	ube2l3b
ENSDARG00000037320	0.0340586	fam131c
ENSDARG00000033234	0.0339257	stmn2a
ENSDARG00000014517	0.0338122	usp5
ENSDARG00000023967	0.0336441	atp6v1c1a
ENSDARG00000104953	0.0335262	stt3a
ENSDARG00000101631	0.0332467	ETFA
ENSDARG00000022668	0.0331775	grapb
ENSDARG00000099455	0.0331004	ogt.2
ENSDARG00000061713	0.0328842	tpd52
ENSDARG00000003035	0.0326162	hspa9
ENSDARG00000030537	0.0325801	psmc1a
ENSDARG00000011564	0.0325635	sfpq
ENSDARG00000045373	0.0323852	pabpn1
ENSDARG00000020465	0.0323285	ewsr1b
ENSDARG00000071378	0.0323213	C22H19orf70
ENSDARG00000042796	0.0322848	yy1a
ENSDARG00000103163	0.0322629	arid4b
ENSDARG00000042620	0.032116	zgc:162356
ENSDARG00000013979	0.0321103	ndfip1
ENSDARG00000021372	0.0321087	tob1b
ENSDARG00000086746	0.0317823	si:ch73-209e20.3
ENSDARG00000063344	0.0315455	fam162a
ENSDARG00000003189	0.0314705	psmd1
ENSDARG00000007836	0.0313354	ctsla
ENSDARG00000059360	0.031297	srsf3b
ENSDARG00000043493	0.0311889	cltca
ENSDARG00000023323	0.0309158	ywhaqb
ENSDARG00000022280	0.0308358	brd2a
ENSDARG00000058041	0.0308264	ndufa8
ENSDARG00000062147	0.0306692	otc
ENSDARG00000103483	0.030649	litaf
ENSDARG00000023174	0.0305248	fez1
ENSDARG00000062469	0.0302825	hipk3a
ENSDARG00000030278	0.030045	idh3a
ENSDARG00000061854	0.0297633	lman2
ENSDARG00000031720	0.0296028	clstn1
ENSDARG00000033161	0.029558	sst1.2
ENSDARG00000044332	0.0293786	zranb2
ENSDARG00000004754	0.0293565	hspa4a
ENSDARG00000076815	0.0292662	eif3s10
ENSDARG00000005254	0.0291812	kdelr2a
ENSDARG00000079823	0.0290021	mrps36
ENSDARG00000039064	0.0289236	st3gal5l
ENSDARG00000006125	0.0288784	csnk1db
ENSDARG00000015427	0.0287312	hdac1
ENSDARG00000020467	0.0286877	safb
ENSDARG00000058593	0.0286364	sri
ENSDARG00000044090	0.0286114	zmpste24
ENSDARG00000099491	0.0286001	tmem176l.1
ENSDARG00000101733	0.0285609	fam168b
ENSDARG00000103735	0.0284367	elovl1b
ENSDARG00000086842	0.0283441	dap1b
ENSDARG00000087897	0.0283021	h2afy2
ENSDARG00000018241	0.0282704	mfap1
ENSDARG00000058606	0.0281979	SIK1
ENSDARG00000098116	0.0280683	CABZ01089963.1
ENSDARG00000000666	0.0278915	creg2
ENSDARG00000098588	0.0277395	gchfr
ENSDARG00000011301	0.0276353	nae1
ENSDARG00000032430	0.0275384	ppp2r1b
ENSDARG00000021242	0.0274906	mvp
ENSDARG00000034785	0.027404	dachb
ENSDARG00000007216	0.0273969	abce1
ENSDARG00000019451	0.0272438	pcsk2
ENSDARG00000014329	0.0269744	npm1a
ENSDARG00000040401	0.0269639	slc25a20
ENSDARG00000061187	0.0269079	cbx5
ENSDARG00000069175	0.0268645	vps4b
ENSDARG00000087188	0.0267092	nfil3-6
ENSDARG00000037020	0.0265463	kif1b
ENSDARG00000024744	0.0263069	dpp6b
ENSDARG00000057708	0.0262306	PHTF1
ENSDARG00000027750	0.0261392	dpp7
ENSDARG00000092115	0.0260697	eif4a1a
ENSDARG00000052712	0.0259954	suclg1
ENSDARG00000105243	0.0257099	ogt.1
ENSDARG00000057479	0.0256462	HRH2
ENSDARG00000017294	0.0256378	gnai2b
ENSDARG00000006894	0.0256082	oprk1
ENSDARG00000071031	0.0255246	snx1a
ENSDARG00000068434	0.0254017	h3f3b.1
ENSDARG00000090872	0.0253586	si:dkey-276j7.1
ENSDARG00000061124	0.0253439	srpr
ENSDARG00000025554	0.0253391	WDR83OS
ENSDARG00000001873	0.0252939	phgdh
ENSDARG00000017880	0.0250274	kcnip3b
ENSDARG00000057484	0.024602	srsf2a
ENSDARG00000093382	0.0245316	uqcc3
ENSDARG00000099685	0.0243136	gnb5a
ENSDARG00000042899	0.0240699	si:ch211-163l21.8
ENSDARG00000006260	0.0240401	tuba8l4
ENSDARG00000057410	0.0239996	rxfp3
ENSDARG00000099238	0.0239739	zgc:153845
ENSDARG00000045594	0.0238359	si:dkey-14k9.2
ENSDARG00000043484	0.0237894	ube2d2
ENSDARG00000034503	0.0237463	per2
ENSDARG00000092362	0.0236998	hsp70.2
ENSDARG00000044625	0.0236698	pcf11
ENSDARG00000045929	0.0234765	oaz2a
ENSDARG00000102482	0.0234334	zgc:165573
ENSDARG00000087377	0.0233617	lbh
ENSDARG00000023290	0.023328	fabp3
ENSDARG00000098574	0.0233069	srsf11
ENSDARG00000103846	0.0232628	hspa5
ENSDARG00000022372	0.023236	kng1
ENSDARG00000007867	0.0230203	dazap2
ENSDARG00000010745	0.0229589	dnaja2l
ENSDARG00000033251	0.0229429	osbpl3a
ENSDARG00000000966	0.0229323	ncor2
ENSDARG00000089957	0.0228739	lgi2a
ENSDARG00000062359	0.0228641	scn3b
ENSDARG00000071046	0.022797	bbip1
ENSDARG00000056783	0.0226927	raraa
ENSDARG00000058354	0.0224835	selt1a
ENSDARG00000056347	0.0224433	rab3aa
ENSDARG00000041921	0.0223181	hsbp1b
ENSDARG00000013976	0.0221712	anxa13
ENSDARG00000103403	0.0221195	sar1b
ENSDARG00000031681	0.0221069	atp6v0b
ENSDARG00000057890	0.0220495	TTC31
ENSDARG00000060978	0.0217683	atp2a3
ENSDARG00000037962	0.0216986	psmb7
ENSDARG00000013087	0.0215693	ndrg3a
ENSDARG00000044083	0.0212237	peli1b
ENSDARG00000055305	0.0210517	ret
ENSDARG00000041022	0.0208576	pdcd4b
ENSDARG00000054191	0.0206683	pgk1
ENSDARG00000033144	0.0206235	psme2
ENSDARG00000041691	0.0206027	bhlhe41
ENSDARG00000098810	0.0205951	VSTM2B
ENSDARG00000008706	0.0205642	paip2b
ENSDARG00000007863	0.0204325	tra2a
ENSDARG00000020475	0.0200416	znrf1
ENSDARG00000046048	0.0199971	vapal
ENSDARG00000039943	0.0199014	fam46ba
ENSDARG00000104773	0.0198471	junbb
ENSDARG00000013938	0.0197977	psmb3
ENSDARG00000099091	0.0197059	si:ch73-158n7.2
ENSDARG00000057912	0.0196993	eif1axb
ENSDARG00000008188	0.0196524	sf1
ENSDARG00000058358	0.0196316	krt8
ENSDARG00000016871	0.0195076	smarce1
ENSDARG00000015915	0.0194381	slc25a36b
ENSDARG00000102741	0.0193427	sumo2b
ENSDARG00000068967	0.0191637	zgc:153372
ENSDARG00000021488	0.0191304	cyth1b
ENSDARG00000041505	0.0191132	itm2bb
ENSDARG00000019274	0.0190998	rasd1
ENSDARG00000044562	0.0190005	cycsb
ENSDARG00000008785	0.0189922	dldh
ENSDARG00000056856	0.0188727	tax1bp1b
ENSDARG00000101794	0.0187634	atp6v0e1
ENSDARG00000015559	0.0187582	fstl1a
ENSDARG00000034823	0.0186918	copg2
ENSDARG00000100823	0.018664	selk
ENSDARG00000101066	0.0185529	srp14
ENSDARG00000043581	0.0185527	gadd45aa
ENSDARG00000003142	0.0185312	dachc
ENSDARG00000099079	0.0184887	aclya
ENSDARG00000030949	0.0182874	srprb
ENSDARG00000019223	0.0181771	arglu1a
ENSDARG00000101348	0.0179985	lppr5b
ENSDARG00000056877	0.0179628	vamp2
ENSDARG00000052975	0.0179396	ubqln4
ENSDARG00000000019	0.0179382	ube2h
ENSDARG00000040799	0.0179105	sst1.1
ENSDARG00000012953	0.0179077	mob1bb
ENSDARG00000002082	0.017617	csnk2a1
ENSDARG00000044073	0.0176131	fuca2
ENSDARG00000045417	0.0176036	fam49bb
ENSDARG00000022303	0.0175832	higd1a
ENSDARG00000006251	0.0174458	ell2
ENSDARG00000056475	0.0174232	C2H6orf52
ENSDARG00000028857	0.017244	sgsm1a
ENSDARG00000027734	0.0170563	srsf5b
ENSDARG00000040158	0.01689	cdc42l
ENSDARG00000058225	0.0168305	arpc4l
ENSDARG00000054456	0.016748	clip3
ENSDARG00000101680	0.0166022	arl1
ENSDARG00000098391	0.0165571	psmg3
ENSDARG00000088227	0.0165254	tmem163b
ENSDARG00000099667	0.0164622	snrpg
ENSDARG00000031683	0.0164285	fosab
ENSDARG00000053502	0.0163796	cryaa
ENSDARG00000099532	0.0163123	ubl3a
ENSDARG00000016623	0.0163122	si:ch211-195b13.1
ENSDARG00000052623	0.0163016	bsdc1
ENSDARG00000040121	0.0162382	psma2
ENSDARG00000035870	0.0161966	laptm4b
ENSDARG00000042948	0.0161073	dnajc5aa
ENSDARG00000070479	0.0159749	tspan13b
ENSDARG00000052728	0.0158775	sltm
ENSDARG00000081270	0.0158741	rn7sk
ENSDARG00000078768	0.0157694	abhd15a
ENSDARG00000103369	0.0157676	TALDO1
ENSDARG00000045776	0.0157574	cnbpa
ENSDARG00000040930	0.0157303	deptor
ENSDARG00000009250	0.0156419	etfb
ENSDARG00000056141	0.0156278	coq10b
ENSDARG00000026595	0.0155149	pafah1b1b
ENSDARG00000014320	0.0153085	gucy2c
ENSDARG00000070426	0.0152469	chac1
ENSDARG00000076779	0.0151751	fam13b
ENSDARG00000029663	0.0151486	rab1a
ENSDARG00000033916	0.0150832	si:ch211-243j20.2
ENSDARG00000035340	0.0150682	zgc:194261
ENSDARG00000035676	0.0149765	ptp4a2b
ENSDARG00000008748	0.0149336	ube2na
ENSDARG00000068996	0.0149245	hist2h2l
ENSDARG00000013881	0.0148793	pi4k2b
ENSDARG00000015315	0.0148343	psmc5
ENSDARG00000089302	0.0148019	hnrnpa0a
ENSDARG00000099312	0.0147687	hn1b
ENSDARG00000100317	0.0147412	ahsa1b
ENSDARG00000099746	0.0145525	rgs3a
ENSDARG00000074572	0.0145461	G3BP2
ENSDARG00000104735	0.0145273	nkx6.2
ENSDARG00000014244	0.014498	rbmx
ENSDARG00000045644	0.0144801	ca12
ENSDARG00000006242	0.0144737	ptp4a1
ENSDARG00000025375	0.0143809	idh1
ENSDARG00000002411	0.0143672	pde4cb
ENSDARG00000045490	0.0143471	ndufb2
ENSDARG00000005359	0.0143402	sucla2
ENSDARG00000102365	0.0143321	tceb3
ENSDARG00000104223	0.0143319	lmbrd1
ENSDARG00000036754	0.0140347	hmgn3
ENSDARG00000020504	0.0138855	h3f3a
ENSDARG00000079835	0.013842	man2c1
ENSDARG00000002967	0.0137138	pdap1b
ENSDARG00000034777	0.013635	txn2
ENSDARG00000014967	0.0136327	g6pcb
ENSDARG00000001994	0.013625	stxbp1a
ENSDARG00000103799	0.0134752	kars
ENSDARG00000020449	0.0132719	yipf3
ENSDARG00000087206	0.0130753	CCT2
ENSDARG00000104682	0.0130534	tpm2
ENSDARG00000041875	0.0128695	ube2v1
ENSDARG00000042533	0.0128161	gstm
ENSDARG00000013670	0.0127425	hyou1
ENSDARG00000068436	0.0127292	ENSDARG00000068436
ENSDARG00000004948	0.0127003	bccip
ENSDARG00000096003	0.0126683	USMG5
ENSDARG00000038703	0.0126673	hkdc1
ENSDARG00000001578	0.0125843	echs1
ENSDARG00000020984	0.0125191	slc16a10
ENSDARG00000090552	0.0124782	si:dkey-7j14.6
ENSDARG00000043856	0.0124302	amd1
ENSDARG00000069100	0.012421	aldh9a1a.1
ENSDARG00000021702	0.0123764	pdcd4a
ENSDARG00000032919	0.0123476	chchd3a
ENSDARG00000078854	0.0123371	tusc3
ENSDARG00000013928	0.012334	plekhb2
ENSDARG00000098591	0.0121673	tubb4b
ENSDARG00000038608	0.0121361	sdhc
ENSDARG00000102433	0.0120214	sytl4
ENSDARG00000006766	0.0119717	snd1
ENSDARG00000099184	0.0119632	map2k6
ENSDARG00000023220	0.0119539	selt2
ENSDARG00000036658	0.011769	cab39l
ENSDARG00000059747	0.0117109	si:dkey-106c17.3
ENSDARG00000002369	0.0116114	UBC
ENSDARG00000004906	0.0115978	stip1
ENSDARG00000042824	0.0114555	nfe2l2a
ENSDARG00000014230	0.0113847	dlst
ENSDARG00000025397	0.0113712	srsf3a
ENSDARG00000025350	0.0113547	prdx2
ENSDARG00000087443	0.0113423	ptp4a2a
ENSDARG00000018146	0.0113269	gpx1a
ENSDARG00000004111	0.011306	esr1
ENSDARG00000098280	0.0111907	RBM5
ENSDARG00000003920	0.0111795	setb
ENSDARG00000063578	0.0110978	DGKI
ENSDARG00000076386	0.0110246	epdl1
ENSDARG00000077045	0.0109975	scg5
ENSDARG00000086159	0.0109014	si:ch73-206d17.1
ENSDARG00000104437	0.010895	aip
ENSDARG00000052674	0.0108575	csnk1a1
ENSDARG00000101560	0.0107762	psma1
ENSDARG00000057913	0.010775	syt11a
ENSDARG00000055945	0.0106711	asph
ENSDARG00000025034	0.0106637	syngr3b
ENSDARG00000015126	0.0106323	gorasp2
ENSDARG00000017844	0.0106228	copz1
ENSDARG00000063370	0.0105577	sgk2a
ENSDARG00000068478	0.0105051	gpx4a
ENSDARG00000056642	0.0104471	hdac9b
ENSDARG00000039757	0.0104236	mcfd2
ENSDARG00000043502	0.0104233	ccdc124
ENSDARG00000012946	0.0104024	syap1
ENSDARG00000102975	0.0102094	hmp19
ENSDARG00000071578	0.0101867	si:ch211-222k6.3
ENSDARG00000076780	0.0101527	acadsb
ENSDARG00000012820	0.0101503	nop56
ENSDARG00000102491	0.0100821	gpr142
ENSDARG00000076318	0.0100467	atp6v1ab
ENSDARG00000016783	0.0100143	srsf6b
ENSDARG00000026784	0.00998475	robo1
ENSDARG00000057867	0.00989673	lasp1
ENSDARG00000062174	0.00980668	cacnb4b
ENSDARG00000018124	0.00979117	psmd3
ENSDARG00000042021	0.0097881	mapk12a
ENSDARG00000009585	0.00956846	papola
ENSDARG00000028017	0.00945561	tp53inp1
ENSDARG00000067975	0.00940827	atpif1a
ENSDARG00000023852	0.00937483	lsm4
ENSDARG00000008310	0.00932797	ip6k2a
ENSDARG00000035984	0.00927906	mnx1
ENSDARG00000043511	0.00926402	prdx6
ENSDARG00000010437	0.00923107	fam46c
ENSDARG00000089681	0.00921414	btf3l4
ENSDARG00000012788	0.00915126	foxa3
ENSDARG00000035652	0.00914232	sat1a.1
ENSDARG00000075855	0.00910499	si:ch73-341p18.7
ENSDARG00000042777	0.00909111	ndufa11
ENSDARG00000004763	0.0090315	hhla2a.2
ENSDARG00000076667	0.00891912	ccng1
ENSDARG00000004452	0.00884259	tardbpl
ENSDARG00000005853	0.00881163	slc25a6
ENSDARG00000040177	0.00869676	rgs16
ENSDARG00000007264	0.00864081	gbas
ENSDARG00000003705	0.00860134	prnprs3
ENSDARG00000042322	0.00853675	si:dkey-177p2.6
ENSDARG00000098344	0.0085246	rab18b
ENSDARG00000029688	0.00849109	hsp70.1
ENSDARG00000101082	0.00848701	eif3s6ip
ENSDARG00000026582	0.00846748	iscub
ENSDARG00000101341	0.00840274	C11H19orf24
ENSDARG00000045139	0.00835404	ca7
ENSDARG00000010965	0.00824938	psma8
ENSDARG00000069521	0.00819835	vps29
ENSDARG00000016301	0.00813472	zgc:65894
ENSDARG00000057854	0.00802649	sap18
ENSDARG00000102452	0.00788411	eif3ha
ENSDARG00000037495	0.00779927	rtn4rl2b
ENSDARG00000056167	0.00770581	hspe1
ENSDARG00000098466	0.00769362	ube2a
ENSDARG00000038881	0.00756077	acaa2
ENSDARG00000016238	0.00753791	arl6ip5b
ENSDARG00000090444	0.00753755	ponzr1
ENSDARG00000024877	0.00748952	ptgr1
ENSDARG00000040874	0.00748001	add3a
ENSDARG00000018716	0.00744252	dgkh
ENSDARG00000054907	0.00739332	cox7a3
ENSDARG00000039117	0.00733284	tefa
ENSDARG00000045768	0.00731592	cry1a
ENSDARG00000059246	0.00727538	hnrnpd
ENSDARG00000026369	0.00724875	dbi
ENSDARG00000060626	0.0072234	dgkaa
ENSDARG00000029058	0.00715126	rbbp4
ENSDARG00000039390	0.00713354	sdhaf4
ENSDARG00000054804	0.00705511	anp32e
ENSDARG00000063126	0.00704734	gusb
ENSDARG00000070360	0.00702677	fam212aa
ENSDARG00000040466	0.00697721	vil1
ENSDARG00000007720	0.0069671	sub1b
ENSDARG00000020454	0.00694189	psmd8
ENSDARG00000104039	0.00691419	errfi1
ENSDARG00000012353	0.00691258	vipr2
ENSDARG00000007141	0.00690542	psmc3
ENSDARG00000012138	0.006901	sgce
ENSDARG00000022763	0.0068639	hpcal1
ENSDARG00000096506	0.00685413	si:dkey-58j15.11
ENSDARG00000021984	0.00679635	ndufa2
ENSDARG00000038693	0.00676556	gng7
ENSDARG00000010946	0.00671507	cbsb
ENSDARG00000086645	0.00669658	hs3st3b1b
ENSDARG00000055524	0.00662794	rnf7
ENSDARG00000037229	0.00657059	denr
ENSDARG00000035859	0.0065452	angptl4
ENSDARG00000069763	0.00651881	etv5a
ENSDARG00000101915	0.00644659	PIN1
ENSDARG00000103203	0.00641795	vps28
ENSDARG00000074552	0.00639746	ndufs7
ENSDARG00000089924	0.00639682	aldh2.1
ENSDARG00000101900	0.00627944	xrn2
ENSDARG00000094300	0.00627232	NUPR1L
ENSDARG00000033184	0.00623948	prkar2aa
ENSDARG00000061282	0.00622323	glg1a
ENSDARG00000037921	0.00622157	gng13b
ENSDARG00000031200	0.00620224	ppp2r5cb
ENSDARG00000035924	0.00620101	dync1li2
ENSDARG00000070867	0.0061929	smx5
ENSDARG00000052178	0.0061459	eif2s1b
ENSDARG00000056075	0.00612832	rca2.1
ENSDARG00000056307	0.00612123	znf706
ENSDARG00000043467	0.00609482	ndufb11
ENSDARG00000022340	0.00608569	ufc1
ENSDARG00000007526	0.00607481	ndufs2
ENSDARG00000036784	0.00601773	commd7
ENSDARG00000069920	0.00599576	cox17
ENSDARG00000095623	0.00599039	dpm2
ENSDARG00000057665	0.00598619	sprn2
ENSDARG00000033280	0.005877	TPO
ENSDARG00000035835	0.00582292	eef2k
ENSDARG00000059057	0.0058171	atpv0e2
ENSDARG00000074667	0.00579955	akt1s1
ENSDARG00000037488	0.00576129	canx
ENSDARG00000056138	0.00575893	sf3b1
ENSDARG00000008931	0.00567855	renbp
ENSDARG00000003281	0.00565523	pik3ip1
ENSDARG00000021124	0.00564949	cfl1
ENSDARG00000002523	0.00563679	hsdl2
ENSDARG00000013968	0.00561342	psap
ENSDARG00000015931	0.00555228	SNAP91
ENSDARG00000062515	0.00552934	tecpr1a
ENSDARG00000038576	0.00548022	ube2d1b
ENSDARG00000101009	0.00542544	cited4b
ENSDARG00000093606	0.00542347	RPS11
ENSDARG00000010051	0.00538193	ufd1l
ENSDARG00000071685	0.00530601	slco5a1
ENSDARG00000018145	0.00527583	mid1ip1l
ENSDARG00000020621	0.00519136	ap1b1
ENSDARG00000042539	0.0051667	ywhaqa
ENSDARG00000037318	0.00515121	ddost
ENSDARG00000099203	0.00509689	atp1b2a
ENSDARG00000034086	0.00499692	zgc:65895
ENSDARG00000095908	0.00498461	SAT1
ENSDARG00000079497	0.00497323	C5H8orf4
ENSDARG00000010553	0.00487674	mmgt1
ENSDARG00000033738	0.00475251	zgc:153867
ENSDARG00000068289	0.00473603	eif3k
ENSDARG00000056627	0.00472276	cxcl14
ENSDARG00000058504	0.00470528	ap1s2
ENSDARG00000001244	0.00467412	srrm1
ENSDARG00000003526	0.00466443	psma5
ENSDARG00000038306	0.00465956	tsc22d1
ENSDARG00000010481	0.00465106	bzw1a
ENSDARG00000035882	0.00462587	hrsp12
ENSDARG00000026967	0.00460883	ap2s1
ENSDARG00000102978	0.0046027	eif4a3
ENSDARG00000003860	0.00456234	cbx3a
ENSDARG00000097472	0.00452048	si:dkey-45l12.1
ENSDARG00000019188	0.00451465	ube2l3a
ENSDARG00000016443	0.00449019	eif3c
ENSDARG00000071670	0.00448824	tma7
ENSDARG00000016676	0.00445705	gnao1a
ENSDARG00000003757	0.00445402	cnpy1
ENSDARG00000034293	0.00444871	hif1ab
ENSDARG00000011613	0.00443271	rbm39a
ENSDARG00000012777	0.00442871	nucks1b
ENSDARG00000010052	0.0044191	ndrg3b
ENSDARG00000042644	0.00441239	sod2
ENSDARG00000039493	0.00436463	naa20
ENSDARG00000041394	0.00435249	dnajb1b
ENSDARG00000039182	0.00431873	cacna2d2a
ENSDARG00000073704	0.00428912	si:dkeyp-72g9.4
ENSDARG00000068709	0.00426008	fam174b
ENSDARG00000090690	0.00424943	nell2a
ENSDARG00000104702	0.00424435	cat
ENSDARG00000102808	0.00422356	calr3b
ENSDARG00000055543	0.00420828	appb
ENSDARG00000001710	0.00418284	flot1a
ENSDARG00000025269	0.0041688	pdcd6ip
ENSDARG00000051762	0.00416254	DNAJA4
ENSDARG00000031511	0.00410901	psmb2
ENSDARG00000076290	0.00404415	calr
ENSDARG00000013822	0.00397929	anapc16
ENSDARG00000020759	0.00386436	ef1
ENSDARG00000079296	0.00385602	gcga
ENSDARG00000014004	0.0038487	eif2b4
ENSDARG00000056331	0.00383979	ahcyl1
ENSDARG00000090716	0.00383261	cltcb
ENSDARG00000010246	0.00375413	prmt1
ENSDARG00000103800	0.00373936	prkar1b
ENSDARG00000000068	0.00373574	slc9a3r1
ENSDARG00000052765	0.00369704	gria2b
ENSDARG00000074319	0.00364527	sall1a
ENSDARG00000038228	0.0036138	sepw2a
ENSDARG00000092980	0.00360395	si:dkey-166k9.2
ENSDARG00000075536	0.00359464	cpne1
ENSDARG00000014536	0.00353888	pfdn1
ENSDARG00000077226	0.00353624	smarca4a
ENSDARG00000039515	0.00352294	atf4a
ENSDARG00000058394	0.00350783	tagln3b
ENSDARG00000021924	0.00347963	hsp70.3
ENSDARG00000036895	0.00346695	dap1b
ENSDARG00000028546	0.003429	ndufs1
ENSDARG00000069846	0.00342245	zgc:162944
ENSDARG00000002165	0.00341336	psme1
ENSDARG00000097718	0.0034131	stard10
ENSDARG00000007323	0.00339123	chmp4bb
ENSDARG00000036040	0.00338279	atg13
ENSDARG00000009830	0.00337627	hdlbpa
ENSDARG00000058328	0.00336232	lsm7
ENSDARG00000002791	0.00334622	atp1a1a.1
ENSDARG00000056623	0.00334152	ptenb
ENSDARG00000091756	0.00330182	insm1a
ENSDARG00000036482	0.0032728	hexim1
ENSDARG00000013443	0.0032147	atp6v1ba
ENSDARG00000103824	0.00321232	hint1
ENSDARG00000069135	0.00319876	ppp1r15a
ENSDARG00000009001	0.00319721	pdia6
ENSDARG00000011055	0.0031656	fbxo9
ENSDARG00000060679	0.00312841	kdm1a
ENSDARG00000076120	0.00311507	foxp4
ENSDARG00000102412	0.00309236	eci2
ENSDARG00000003795	0.00308733	IDH2
ENSDARG00000055723	0.00306942	hsp70l
ENSDARG00000098367	0.00305007	srp54
ENSDARG00000014159	0.00301394	mtdha
ENSDARG00000014817	0.00300895	ranbp1
ENSDARG00000104018	0.00298402	mtpn
ENSDARG00000011418	0.00297892	sigmar1
ENSDARG00000069360	0.00294172	ppp3r1b
ENSDARG00000077799	0.00282917	EGR4
ENSDARG00000080010	0.00281467	adh5
ENSDARG00000058953	0.00280162	abcc4
ENSDARG00000045914	0.0027392	si:ch211-51e12.7
ENSDARG00000039007	0.00271825	eno3
ENSDARG00000087456	0.0027103	NDUFB1
ENSDARG00000039882	0.00266886	ap3s2
ENSDARG00000070723	0.00266497	ndufa9a
ENSDARG00000003486	0.002651	ppp1caa
ENSDARG00000044182	0.00262487	stau1
ENSDARG00000019038	0.00262236	sgsm3
ENSDARG00000041363	0.00260521	dctn3
ENSDARG00000029445	0.00259217	EIF1B
ENSDARG00000003570	0.00256537	hsp90b1
ENSDARG00000009753	0.00256445	sf3b6
ENSDARG00000063100	0.00253793	psmd14
ENSDARG00000086216	0.0025275	prr13
ENSDARG00000020761	0.00251475	arrdc2
ENSDARG00000089976	0.00249358	spcs3
ENSDARG00000086341	0.00247675	COX7A2
ENSDARG00000020298	0.00247071	btg2
ENSDARG00000012387	0.00245252	pdha1a
ENSDARG00000044267	0.00238527	sumo1
ENSDARG00000103979	0.00234519	calr3a
ENSDARG00000102690	0.00227814	rims2b
ENSDARG00000071691	0.0021978	uqcrc2b
ENSDARG00000057882	0.00217002	arpc3
ENSDARG00000039486	0.0021411	bag3
ENSDARG00000056803	0.00209363	ap1s1
ENSDARG00000010712	0.00207163	npffr1l3
ENSDARG00000046030	0.0020561	zgc:110339
ENSDARG00000103118	0.00205094	cib1
ENSDARG00000018602	0.00205005	rab5aa
ENSDARG00000012458	0.00204186	zgc:77849
ENSDARG00000097753	0.00201833	slirp
ENSDARG00000036161	0.00197744	hnrnpa0l
ENSDARG00000078686	0.00190204	arl8a
ENSDARG00000104066	0.00187099	dnaja2
ENSDARG00000076532	0.00185117	si:ch211-222l21.1
ENSDARG00000006266	0.00184719	stat1a
ENSDARG00000004161	0.00180394	ik
ENSDARG00000098112	0.00175886	btc
ENSDARG00000056122	0.00173423	gdi1
ENSDARG00000035598	0.0017307	coro1ca
ENSDARG00000069302	0.00171981	snx9b
ENSDARG00000090747	0.00171	C21H5orf15
ENSDARG00000009771	0.0017057	ppme1
ENSDARG00000014190	0.00170498	sst2
ENSDARG00000056966	0.00170178	nek7
ENSDARG00000054864	0.00168377	aplp2
ENSDARG00000031776	0.0016514	zgc:92066
ENSDARG00000070037	0.00163712	rgs8
ENSDARG00000018997	0.00158768	cplx2l
ENSDARG00000003952	0.00158102	pfn2
ENSDARG00000028889	0.0015641	ndufb10
ENSDARG00000013787	0.00154075	gucy1a3
ENSDARG00000087243	0.00152845	zgc:100918
ENSDARG00000042846	0.00152516	disp2
ENSDARG00000018985	0.00152089	gatsl2
ENSDARG00000018190	0.00150985	asna1
ENSDARG00000019302	0.00150633	mid1ip1b
ENSDARG00000053301	0.00148729	insm1b
ENSDARG00000057414	0.00146961	phb
ENSDARG00000070674	0.0014575	psmd6
ENSDARG00000006487	0.00144183	anp32a
ENSDARG00000033609	0.00142206	map1lc3a
ENSDARG00000023648	0.0014219	idh3g
ENSDARG00000021220	0.00141871	hmgcl
ENSDARG00000091001	0.00137865	mycbp
ENSDARG00000099439	0.00137455	serp1
ENSDARG00000099960	0.00136869	elovl1a
ENSDARG00000002710	0.0013529	ncl
ENSDARG00000056583	0.00131052	ndufs6
ENSDARG00000045399	0.0012582	cct5
ENSDARG00000104119	0.00121965	kalrna
ENSDARG00000019581	0.00121807	uso1
ENSDARG00000059303	0.00121254	hnrnpl2
ENSDARG00000042236	0.00119148	atrx
ENSDARG00000026712	0.00118035	rab5c
ENSDARG00000012747	0.00117297	rer1
ENSDARG00000003308	0.00105027	emc2
ENSDARG00000074131	0.00102702	kif5ba
ENSDARG00000030765	0.00102701	hadh
ENSDARG00000043663	0.00101806	faub
ENSDARG00000041203	0.00101267	drap1
ENSDARG00000006225	0.00100518	ddx39aa
ENSDARG00000063665	0.000958758	mat2al
ENSDARG00000023536	0.000923406	nnt
ENSDARG00000071678	0.000911731	atcaya
ENSDARG00000005926	0.000839311	ak2
ENSDARG00000039346	0.000822797	ndufa5
ENSDARG00000104451	0.000819456	slc39a7
ENSDARG00000058454	0.000816454	dynll1
ENSDARG00000016173	0.00081334	cct3
ENSDARG00000104901	0.00080935	ostc
ENSDARG00000034817	0.000785007	asah1b
ENSDARG00000071424	0.000771092	ap3d1
ENSDARG00000099453	0.000769165	elof1
ENSDARG00000004588	0.000750939	sox4a
ENSDARG00000024654	0.000749789	pgm3
ENSDARG00000045296	0.000736561	myeov2
ENSDARG00000105255	0.00073507	zbtb4
ENSDARG00000039887	0.000732087	c1qbp
ENSDARG00000018107	0.000678882	rab3da
ENSDARG00000103386	0.000668268	si:dkey-160o24.4
ENSDARG00000004060	0.000602047	bhlhe40
ENSDARG00000023766	0.000569703	gnsa
ENSDARG00000008224	0.000539953	vps35
ENSDARG00000069090	0.000519597	atp6v0d1
ENSDARG00000008867	0.000519031	rap1b
ENSDARG00000092731	0.000484528	mhc1uka
ENSDARG00000039150	0.000461405	lgmn
ENSDARG00000068265	0.000451624	tomm5
ENSDARG00000095059	0.000443564	si:ch211-106h4.5
ENSDARG00000006092	0.000443285	rad21a
ENSDARG00000104758	0.000440641	zgc:194981
ENSDARG00000011190	0.000430141	fgfr1b
ENSDARG00000052567	0.000393658	tmem35
ENSDARG00000014591	0.000389788	ilf2
ENSDARG00000100072	0.000379234	mgrn1a
ENSDARG00000030440	0.000371056	rsrp1
ENSDARG00000014806	0.000360236	hacd2
ENSDARG00000075963	0.000322228	mhc1uba
ENSDARG00000059725	0.000313955	hypk
ENSDARG00000006642	0.00029033	drg2
ENSDARG00000035895	0.000283756	fndc5b
ENSDARG00000019341	0.000283607	gpc1a
ENSDARG00000075014	0.000280791	sqstm1
ENSDARG00000023989	0.00026063	pef1
ENSDARG00000034826	0.000241277	park7
ENSDARG00000024865	0.000240596	dscama
ENSDARG00000104227	0.000234512	nop10
ENSDARG00000037361	0.000217241	kdelr2b
ENSDARG00000036427	0.000215385	slc3a2a
ENSDARG00000053656	0.000203173	lypla2
ENSDARG00000069407	0.000183061	zgc:194990
ENSDARG00000051939	0.000180748	pcxb
ENSDARG00000021869	0.000147444	rcan2
ENSDARG00000077047	0.000132408	ptprnb
ENSDARG00000032102	0.000122954	prdx3
ENSDARG00000045910	9.91155e-05	tmem181
ENSDARG00000069853	6.72996e-05	txndc9
ENSDARG00000035679	2.49323e-05	si:rp71-45k5.4
ENSDARG00000016532	1.35991e-05	suco
ENSDARG00000024540	7.68558e-06	tspan36
ENSDARG00000100452	2.67425e-06	gltscr2
ENSDARG00000103542	7.56354e-07	vegfaa
