# Supplementary material for: Machine learning based classification of cells into chronological stages using single-cell transcriptomics
Source: Sci Rep. 2018 Nov 21;8:17156. doi: 10.1038/s41598-018-35218-5 (PMC6249247; doi:10.1038/s41598-018-35218-5)
Supplement: Supplementary file 4 — Table S3 [file 41598_2018_35218_MOESM4_ESM.xls]

## Sheet: TTD_Stages_ROTS
Table S3
Genes differentially expressed between the beta-cells classified as 'Adult' or 'Adolescent' collected from three-times-a-day fed zebrafish
Gene Symbol	Name	pvalue	FDR	LogFC
ENSDARG00000020850	eef1a1l1	<1E-10	0	-1.02825
ENSDARG00000021924	hsp70.3	<1E-10	0	-2.53876
ENSDARG00000058451	rpl6	<1E-10	0	-1.01211
ENSDARG00000092362	hsp70.2	<1E-10	0	-2.65833
ENSDARG00000093313	ubb	<1E-10	0	-2.31297
ENSDARG00000003599	rpl3	7.84929e-08	0	-1.18388
ENSDARG00000014690	rps4x	7.84929e-08	0	-0.863826
ENSDARG00000029688	hsp70.1	7.84929e-08	0	-2.18411
ENSDARG00000055874	cpe	7.84929e-08	0	-1.33866
ENSDARG00000002369	UBC	1.56986e-07	0	-2.1603
ENSDARG00000044521	eef1b2	1.56986e-07	0	-1.00914
ENSDARG00000056119	eef1g	2.35479e-07	0	-1.26029
ENSDARG00000024746	hsp90aa1.2	3.92465e-07	0	-1.8877
ENSDARG00000055723	hsp70l	3.92465e-07	0	-2.1128
ENSDARG00000013307	rpl19	4.70958e-07	0	-0.628841
ENSDARG00000041182	rpl4	4.70958e-07	0	-1.08317
ENSDARG00000006413	rpl38	5.49451e-07	0	0.621642
ENSDARG00000041394	dnajb1b	5.49451e-07	0	-2.72473
ENSDARG00000044093	rpl13a	5.49451e-07	0	-0.619078
ENSDARG00000051783	rplp0	8.63422e-07	0	-0.896117
ENSDARG00000019778	rps6	1.02041e-06	0	-0.847453
ENSDARG00000031683	fosab	1.0989e-06	0	-2.26588
ENSDARG00000058732	scgn	1.41287e-06	0	-1.09395
ENSDARG00000075855	si:ch73-341p18.7	1.41287e-06	0	-2.08887
ENSDARG00000099380	rpl13	1.88383e-06	0	-0.670022
ENSDARG00000014867	rpl8	2.04082e-06	0	-0.789426
ENSDARG00000025581	rpl10	2.04082e-06	0	-0.832341
ENSDARG00000015164	mknk2b	2.51177e-06	0	-2.51978
ENSDARG00000092553	slc25a5	3.2967e-06	0	-0.834097
ENSDARG00000077717	RPL29	4.31711e-06	0	0.620278
ENSDARG00000089107	MLXIPL	5.25903e-06	0	-1.90678
ENSDARG00000017235	eif5a	5.65149e-06	0	-1.00698
ENSDARG00000061416	C2CD4A	5.88697e-06	0	-2.35176
ENSDARG00000019181	rpsa	6.35793e-06	0	-0.827967
ENSDARG00000074212	SLC5A10	6.35793e-06	0	-1.5795
ENSDARG00000019230	rpl7a	6.43642e-06	0	-0.704998
ENSDARG00000077291	rps2	6.75039e-06	0	-0.806192
ENSDARG00000035350	ins	6.82889e-06	0	0.30155
ENSDARG00000036316	rpl39	7.29984e-06	0	0.504198
ENSDARG00000015551	fth1a	8.24176e-06	0	-1.0129
ENSDARG00000041232	rps29	1.20879e-05	0	0.460677
ENSDARG00000086288	scg3	1.39717e-05	0	-0.953605
ENSDARG00000069135	ppp1r15a	1.97017e-05	0	-2.42324
ENSDARG00000100266	si:dkey-77p23.6	2.2763e-05	0	0.975617
ENSDARG00000025073	rpl18a	2.41758e-05	0	-0.434941
ENSDARG00000035860	rps28	2.7394e-05	0	0.526239
ENSDARG00000055996	rps8a	2.7394e-05	0	-0.516237
ENSDARG00000102632	ubc	2.88854e-05	0	-1.71447
ENSDARG00000029150	hsp90ab1	3.3124e-05	0	-1.23558
ENSDARG00000033182	arl4ab	3.73626e-05	0	-3.25157
ENSDARG00000074378	junba	4.4113e-05	0	-5.2093
ENSDARG00000053291	pnrc2	4.77237e-05	0	-1.13559
ENSDARG00000009779	mcl1a	5.31397e-05	0	-1.93203
ENSDARG00000027249	btg1	5.91837e-05	0	-1.19657
ENSDARG00000007795	cst3	6.30298e-05	0	-0.851929
ENSDARG00000062954	clk2a	6.95447e-05	0	-3.67124
ENSDARG00000035692	rps3a	8.42229e-05	0	-0.663333
ENSDARG00000094300	NUPR1L	8.42229e-05	0	0.919759
ENSDARG00000021582	dynlrb1	9.93721e-05	0	0.957274
ENSDARG00000039851	dhdds	0.000258948	0.0151515	4.46082
ENSDARG00000038028	ndufa6	0.000225039	0.0153846	1.24015
ENSDARG00000019702	aldocb	0.000214207	0.015625	-1.08955
ENSDARG00000103007	rps3	0.000182025	0.015873	-0.909312
ENSDARG00000015385	ndufs3	0.000166013	0.016129	0.77261
ENSDARG00000045936	pax6b	0.000162323	0.0163934	-1.83783
ENSDARG00000059836	ddit3	0.000159262	0.0166667	-2.88946
ENSDARG00000018146	gpx1a	0.000405651	0.0263158	0.880934
ENSDARG00000031817	trim2a	0.00039168	0.0266667	3.35976
ENSDARG00000088741	si:dkey-19n13.5	0.000387677	0.027027	1.30383
ENSDARG00000037870	actb2	0.000367896	0.0273973	-0.658707
ENSDARG00000021140	pabpc1b	0.000340973	0.0277778	-1.87327
ENSDARG00000045006	ptprga	0.000321036	0.028169	1.66808
ENSDARG00000056196	slc2a2	0.000281397	0.0285714	-1.98508
ENSDARG00000026766	bcl2l10	0.000281397	0.0289855	3.96199
ENSDARG00000025850	rps21	0.000278493	0.0294118	0.413299
ENSDARG00000043453	rps5	0.000273155	0.0298507	-0.548731
ENSDARG00000102056	si:dkeyp-94b4.1	0.000581476	0.0365854	1.03411
ENSDARG00000016783	srsf6b	0.000572057	0.037037	-2.87228
ENSDARG00000032725	rps27a	0.000492857	0.0375	-0.46901
ENSDARG00000006691	rpl12	0.000480298	0.0379747	-0.438735
ENSDARG00000014967	g6pcb	0.000449058	0.0384615	0.616091
ENSDARG00000009285	rpl15	0.000445447	0.038961	-0.479952
ENSDARG00000102096	adra2b	0.000734615	0.0454545	2.17307
ENSDARG00000088449	wu:fb55g09	0.000710989	0.045977	-2.55904
ENSDARG00000043509	rpl11	0.000695761	0.0465116	-0.40544
ENSDARG00000098401	fam136a	0.0006781	0.0470588	2.71658
ENSDARG00000041170	aagab	0.000635714	0.047619	2.32547
ENSDARG00000068214	ccni	0.000594505	0.0481928	-1.60608
ENSDARG00000035652	sat1a.1	0.000890031	0.0526316	-1.30015
ENSDARG00000052244	zgc:158564	0.000880141	0.0531915	1.61384
ENSDARG00000005549	ZNF710	0.000877394	0.0537634	-4.7883
ENSDARG00000037835	polr3k	0.000838697	0.0543478	3.13529
ENSDARG00000104054	si:ch1073-189o9.1	0.000838383	0.0549451	-2.56402
ENSDARG00000030887	phf23a	0.000753454	0.0555556	3.54287
ENSDARG00000003869	decr1	0.000748116	0.0561798	-3.05234
ENSDARG00000033012	pcnt	0.000999372	0.06	1.71939
ENSDARG00000068992	hspa8	0.000997959	0.0606061	-1.7077
ENSDARG00000039378	rcn2	0.00096405	0.0612245	3.31468
ENSDARG00000074526	zbtb16b	0.000960047	0.0618557	1.45045
ENSDARG00000097790	si:dkey-234i14.6	0.000902198	0.0625	-3.38781
ENSDARG00000058349	polr2l	0.00118163	0.0648148	1.75238
ENSDARG00000092807	si:dkey-151g10.6	0.00117096	0.0654206	0.280298
ENSDARG00000069461	rnaseka	0.00116954	0.0660377	0.197025
ENSDARG00000030161	ppp1r14bb	0.00114262	0.0666667	2.82208
ENSDARG00000037495	rtn4rl2b	0.00110926	0.0673077	-1.71938
ENSDARG00000100020	pim1	0.00110816	0.0679612	-4.40836
ENSDARG00000040440	snrpd2	0.00110361	0.0686275	1.60972
ENSDARG00000039913	tmem147	0.00105958	0.0693069	0.718461
ENSDARG00000061020	ccdc186	0.00129898	0.0720721	2.17266
ENSDARG00000007081	pias4a	0.0012719	0.0727273	2.57821
ENSDARG00000075886	vwa5b2	0.00125495	0.0733945	-1.92085
ENSDARG00000070478	amn1	0.00150612	0.0769231	1.16299
ENSDARG00000030608	rhogd	0.00148838	0.0775862	3.02962
ENSDARG00000102937	hspbp1	0.00145691	0.0782609	-3.33027
ENSDARG00000012432	fam76b	0.00142708	0.0789474	2.00941
ENSDARG00000068621	si:ch211-181d7.3	0.00140879	0.079646	1.80555
ENSDARG00000014536	pfdn1	0.00139168	0.0803571	0.546989
ENSDARG00000037261	mtap	0.00162849	0.0826446	1.30538
ENSDARG00000006621	pspc1	0.00159623	0.0833333	2.44834
ENSDARG00000102051	mtbl	0.00159121	0.0840336	1.02213
ENSDARG00000030440	rsrp1	0.00157967	0.0847458	-1.84805
ENSDARG00000104758	zgc:194981	0.00183909	0.0887097	0.857274
ENSDARG00000034291	rpl37	0.00183524	0.0894309	0.429034
ENSDARG00000010478	hsp90aa1.1	0.00179521	0.0901639	-1.47439
ENSDARG00000100371	eef2b	0.00198681	0.0944882	-1.20757
ENSDARG00000089368	hopx	0.00198014	0.0952381	2.25729
ENSDARG00000087443	ptp4a2a	0.00194631	0.096	-0.435463
ENSDARG00000037350	rpl9	0.00208195	0.100775	-0.656275
ENSDARG00000063180	dock3	0.00204717	0.101562	1.19174
ENSDARG00000100109	trappc2l	0.00216907	0.107692	1.30589
ENSDARG00000041108	ctsh	0.00238414	0.11194	0.735325
ENSDARG00000013576	gadd45bb	0.00236868	0.112782	-2.47644
ENSDARG00000070961	lepr	0.00235078	0.113636	-2.28353
ENSDARG00000000551	slc1a4	0.00233854	0.114504	-1.33718
ENSDARG00000003017	zgc:55512	0.00252975	0.118519	0.754596
ENSDARG00000061338	ddx6	0.00274458	0.124088	-4.0289
ENSDARG00000099238	zgc:153845	0.00271648	0.125	-2.00533
ENSDARG00000062054	cpt1ab	0.00288807	0.128571	-2.7748
ENSDARG00000052703	cisd2	0.00288438	0.129496	0.856296
ENSDARG00000042905	rpl10a	0.00287425	0.130435	-0.474884
ENSDARG00000007359	UBL4A	0.00307214	0.132867	1.56114
ENSDARG00000026784	robo1	0.00306695	0.133803	-2.01667
ENSDARG00000099776	glula	0.00299199	0.134752	1.6443
ENSDARG00000042010	PKLR	0.00326295	0.136986	-1.44623
ENSDARG00000030213	sap30l	0.00315369	0.137931	0.403929
ENSDARG00000054208	phkg2	0.00311892	0.138889	1.13409
ENSDARG00000025074	CABZ01059390.1	0.00340149	0.14094	1.24453
ENSDARG00000039486	bag3	0.00338932	0.141892	-2.37989
ENSDARG00000029928	ap3m1	0.00332818	0.142857	1.37785
ENSDARG00000022045	map1ab	0.00358477	0.146667	1.46143
ENSDARG00000101543	strumpellin	0.00369239	0.151316	1.07055
ENSDARG00000103994	ppiab	0.00359694	0.152318	-0.462118
ENSDARG00000052536	tia1	0.00387488	0.152866	2.63852
ENSDARG00000076667	ccng1	0.00387214	0.153846	-1.97759
ENSDARG00000103846	hspa5	0.00382975	0.154839	-1.8744
ENSDARG00000013966	psma6b	0.00381389	0.155844	1.45098
ENSDARG00000037071	rps26	0.00402198	0.15625	0.310532
ENSDARG00000018411	mknk1	0.0037719	0.156863	-2.66877
ENSDARG00000095752	si:dkeyp-13a3.7	0.00401695	0.157233	-1.06694
ENSDARG00000056609	atad1b	0.00396248	0.158228	1.09829
ENSDARG00000059437	fktn	0.00427057	0.167702	2.92219
ENSDARG00000021846	hid1a	0.00441978	0.170732	0.883292
ENSDARG00000028201	commd8	0.0044095	0.171779	2.19535
ENSDARG00000074057	calm3b	0.004377	0.17284	-1.22571
ENSDARG00000099093	dock1	0.00465887	0.173653	1.30457
ENSDARG00000009350	atg3	0.00463901	0.174699	0.753892
ENSDARG00000076404	MCTP1	0.00482166	0.175439	-2.41773
ENSDARG00000002267	dcaf13	0.00453972	0.175758	-4.62964
ENSDARG00000032126	scg5	0.00481617	0.176471	-0.810592
ENSDARG00000073926	synrg	0.00479419	0.177515	1.11728
ENSDARG00000043923	sox9b	0.00469176	0.178571	0.367631
ENSDARG00000004754	hspa4a	0.00497151	0.179191	-3.82646
ENSDARG00000045680	tnpo3	0.00496319	0.180233	1.93893
ENSDARG00000061397	trip12	0.00514725	0.181818	1.16981
ENSDARG00000096701	si:dkey-21e13.3	0.00509898	0.182857	-3.49193
ENSDARG00000057060	tvp23b	0.00507174	0.183908	1.35713
ENSDARG00000006219	gnl3	0.00527143	0.184358	1.27131
ENSDARG00000062177	dcbld2	0.00521656	0.185393	-2.23386
ENSDARG00000057665	sprn2	0.00517998	0.186441	-1.96828
ENSDARG00000075297	trnt1	0.00539615	0.187845	2.289
ENSDARG00000104609	crebbpa	0.00535534	0.188889	1.55374
ENSDARG00000102975	hmp19	0.00559631	0.191257	-1.51164
ENSDARG00000025576	mkln1	0.00555926	0.192308	-2.26266
ENSDARG00000061525	slka	0.00577049	0.195652	-3.2516
ENSDARG00000045402	commd3	0.00586177	0.2	1.82389
ENSDARG00000052840	ndufs4	0.00602064	0.203209	0.864518
ENSDARG00000015676	nmd3	0.00600243	0.204301	0.617401
ENSDARG00000100588	rpl36	0.00627166	0.207447	0.295154
ENSDARG00000007130	mrto4	0.00640981	0.208333	1.69423
ENSDARG00000097797	tomm6	0.0063511	0.209424	1.16881
ENSDARG00000032516	rrp36	0.00631656	0.210526	2.01699
ENSDARG00000005645	robo3	0.00670432	0.211055	1.63491
ENSDARG00000078768	abhd15a	0.00657991	0.21134	-1.40803
ENSDARG00000005775	scn8aa	0.00630636	0.21164	1.22374
ENSDARG00000005891	cyb5r3	0.00687936	0.211823	0.913375
ENSDARG00000078073	nudt5	0.00669835	0.212121	1.72761
ENSDARG00000059888	AGO3	0.00654192	0.212435	1.89132
ENSDARG00000042133	si:dkey-51e6.1	0.00687245	0.212871	2.25405
ENSDARG00000040705	glsb	0.00667017	0.213198	-1.88425
ENSDARG00000035649	ext1c	0.00683485	0.21393	-4.7503
ENSDARG00000102589	rsf1a	0.00664953	0.214286	2.31571
ENSDARG00000036212	tbc1d5	0.00698077	0.214634	2.1134
ENSDARG00000033533	ccdc115	0.00680714	0.215	1.14623
ENSDARG00000076221	zgc:198419	0.00663776	0.215385	-2.70966
ENSDARG00000099184	map2k6	0.00692967	0.215686	0.191562
ENSDARG00000037967	si:dkey-16l2.16	0.00734129	0.220096	1.09245
ENSDARG00000006915	arl8ba	0.00728203	0.221154	0.650944
ENSDARG00000070498	phyhiplb	0.00723516	0.222222	0.847835
ENSDARG00000098108	dusp2	0.00747543	0.222749	-1.83009
ENSDARG00000089079	si:ch211-214b16.3	0.00720353	0.223301	-0.852097
ENSDARG00000018559	kdm7ab	0.00736962	0.22381	-0.0198737
ENSDARG00000045929	oaz2a	0.00759976	0.225352	-0.145174
ENSDARG00000009212	ppiaa	0.00780667	0.225806	-0.462577
ENSDARG00000003098	kdm5bb	0.00752991	0.226415	1.19744
ENSDARG00000042969	si:dkeyp-84f3.7	0.00778242	0.226852	1.5162
ENSDARG00000000966	ncor2	0.00776837	0.227907	0.435206
ENSDARG00000011247	rnpc3	0.00796954	0.228311	2.09712
ENSDARG00000069940	ppap2d	0.00773179	0.228972	0.442773
ENSDARG00000020311	cnih1	0.00783901	0.229358	1.37516
ENSDARG00000096954	si:dkeyp-67f1.1	0.00809042	0.230769	1.43459
ENSDARG00000056525	bcar1	0.00798469	0.231818	1.17516
ENSDARG00000010658	insig1	0.00819874	0.234234	-3.47342
ENSDARG00000019532	fads2	0.00842182	0.235556	2.69596
ENSDARG00000045150	csnk1e	0.00840173	0.236607	0.320002
ENSDARG00000035400	btf3	0.00830157	0.237668	-0.632641
ENSDARG00000074502	zmiz1a	0.00887794	0.247788	0.7026
ENSDARG00000079128	becn1	0.00914003	0.255507	2.45541
ENSDARG00000036092	sdhaf3	0.00940958	0.258772	1.87997
ENSDARG00000069980	lman1	0.00955965	0.25974	-2.79415
ENSDARG00000060036	aimp1	0.00952936	0.26087	1.10562
ENSDARG00000051762	DNAJA4	0.00951366	0.262009	-2.15672
ENSDARG00000038608	sdhc	0.00960086	0.262931	-0.913445
ENSDARG00000054433	yipf6	0.00983634	0.264957	0.504133
ENSDARG00000005482	rapgef2	0.00977323	0.266094	-2.74824
ENSDARG00000099309	si:zfos-169g10.3	0.0100003	0.266949	0.787404
ENSDARG00000036848	slc43a2a	0.0101028	0.267782	0.269163
ENSDARG00000056034	tmem55a	0.00998171	0.268085	3.01522
ENSDARG00000078942	enox2	0.0100976	0.268908	1.65498
ENSDARG00000022788	cops7a	0.0103252	0.26971	0.868829
ENSDARG00000039997	ptp4a3	0.0100671	0.270042	0.136613
ENSDARG00000077404	ncoa3	0.0104823	0.270492	-2.90902
ENSDARG00000059357	sarnp	0.0102483	0.270833	1.89888
ENSDARG00000002487	noc3l	0.0105075	0.271429	2.84644
ENSDARG00000013938	psmb3	0.0104677	0.271605	0.0577678
ENSDARG00000069099	tmco1	0.010368	0.272727	-0.0351717
ENSDARG00000063036	psd2	0.0109081	0.279352	1.89596
ENSDARG00000054574	znhit1	0.0108642	0.280488	2.36598
ENSDARG00000010155	abi1a	0.0110035	0.281124	-2.97763
ENSDARG00000030236	tmem30aa	0.010998	0.282258	-2.48422
ENSDARG00000092677	coa6	0.0111761	0.284	0.5939
ENSDARG00000101334	ctsc	0.0114002	0.285714	-3.07815
ENSDARG00000052765	gria2b	0.0113412	0.286853	-2.93051
ENSDARG00000038030	rbx1	0.011707	0.287938	0.650919
ENSDARG00000041619	gnb2l1	0.0116098	0.288538	-0.845503
ENSDARG00000035167	mrpl48	0.011699	0.289062	2.3837
ENSDARG00000039914	gapdhs	0.0118891	0.289575	-0.844751
ENSDARG00000105243	ogt.1	0.0116927	0.290196	-1.64083
ENSDARG00000104380	si:dkey-238k10.2	0.0118071	0.290698	1.16221
ENSDARG00000007751	lmnl3	0.011667	0.291339	1.49277
ENSDARG00000033916	si:ch211-243j20.2	0.0121934	0.296154	0.276438
ENSDARG00000042469	ndufa12	0.0125737	0.296992	1.20158
ENSDARG00000036060	exosc6	0.0123914	0.29771	2.222
ENSDARG00000070512	tnrc5	0.0125536	0.298113	1.32564
ENSDARG00000069795	zgc:154058	0.0123856	0.298851	-1.60394
ENSDARG00000040854	tsg101a	0.0125167	0.299242	1.44468
ENSDARG00000056138	sf3b1	0.0124871	0.30038	-1.6101
ENSDARG00000017809	stard3	0.0128386	0.302239	3.13715
ENSDARG00000046081	bloc1s2	0.013025	0.302583	1.27485
ENSDARG00000090634	si:dkey-226k3.4	0.012836	0.303371	1.80638
ENSDARG00000017219	pabpc1a	0.0129901	0.303704	-1.15099
ENSDARG00000080708	dre-mir-375-2	0.0129034	0.304833	0.54357
ENSDARG00000024654	pgm3	0.0131417	0.305147	0.250256
ENSDARG00000094331	si:dkey-189n19.3	0.0134801	0.311355	1.15531
ENSDARG00000045092	cdk5rap3	0.0136857	0.313869	0.344132
ENSDARG00000013795	hps4	0.013768	0.315217	0.789812
ENSDARG00000069619	atf7ip	0.0137297	0.316364	1.3658
ENSDARG00000027899	shfm1	0.0139571	0.316547	0.287027
ENSDARG00000069440	dachd	0.0138544	0.31769	-3.00825
ENSDARG00000071235	si:ch211-117c9.5	0.0140719	0.317857	-3.65865
ENSDARG00000101622	mrps7	0.013997	0.318996	2.28112
ENSDARG00000041429	vwa9	0.0143964	0.323843	2.92804
ENSDARG00000023694	spon1b	0.0144907	0.326241	-1.29017
ENSDARG00000026865	fam107b	0.014663	0.328622	2.12523
ENSDARG00000035914	tmem167a	0.014865	0.329825	0.987046
ENSDARG00000057419	slc44a5b	0.0148177	0.330986	-2.24998
ENSDARG00000078352	lyrm4	0.0151053	0.332168	1.89192
ENSDARG00000017365	slc23a2	0.0151549	0.333333	1.80875
ENSDARG00000099928	chrm5a	0.0151236	0.334495	-4.71928
ENSDARG00000019062	arpc5b	0.0154188	0.33564	-0.150311
ENSDARG00000102291	eef1da	0.0157307	0.337884	0.10579
ENSDARG00000062055	rnf38	0.0155883	0.337931	1.83495
ENSDARG00000035427	surf6	0.0156327	0.339041	0.85831
ENSDARG00000070922	cnbpb	0.0160705	0.340067	-1.52613
ENSDARG00000038814	myrip	0.0156201	0.340206	1.08432
ENSDARG00000043485	si:ch211-22i13.2	0.0160621	0.341216	1.57806
ENSDARG00000013822	anapc16	0.0161562	0.342282	0.298703
ENSDARG00000039493	naa20	0.0160106	0.342373	0.644202
ENSDARG00000105134	zdhhc24	0.0163257	0.343333	-2.859
ENSDARG00000009430	tmem30c	0.0159766	0.343537	-2.83997
ENSDARG00000086856	stk35	0.016525	0.344371	-3.15172
ENSDARG00000102424	ARHGAP44	0.0162277	0.344482	0.899792
ENSDARG00000057691	srsf1a	0.0164435	0.345515	-2.43781
ENSDARG00000061161	ube2j2	0.0165986	0.346535	1.57055
ENSDARG00000014171	bloc1s1	0.0168204	0.347541	0.848486
ENSDARG00000059936	HERC4	0.0167579	0.348684	-1.13722
ENSDARG00000101900	xrn2	0.0171443	0.349515	-0.343598
ENSDARG00000044365	angptl3	0.0169318	0.349673	2.18279
ENSDARG00000076360	rpl37	0.0171025	0.350649	1.8908
ENSDARG00000058354	selt1a	0.0172262	0.351613	-1.14854
ENSDARG00000011405	rps9	0.0170467	0.351792	-0.562741
ENSDARG00000078748	si:ch211-137a8.4	0.017771	0.35443	0.384361
ENSDARG00000020454	psmd8	0.0177495	0.355556	0.396938
ENSDARG00000092731	mhc1uka	0.0179263	0.356467	-0.608085
ENSDARG00000101239	hsd17b4	0.0177313	0.356688	0.508141
ENSDARG00000103271	pla2g15	0.0174765	0.356913	-3.23042
ENSDARG00000009250	etfb	0.017689	0.357827	-2.48096
ENSDARG00000007098	itm2ba	0.0180322	0.358491	-0.987918
ENSDARG00000052856	khdrbs1a	0.0176633	0.358974	-1.12151
ENSDARG00000051798	brd1b	0.018362	0.359133	2.24648
ENSDARG00000054907	cox7a3	0.0181603	0.359375	1.00159
ENSDARG00000097234	fosab	0.0183369	0.360248	-1.57714
ENSDARG00000016745	slc35f6	0.0181419	0.360502	1.84115
ENSDARG00000059257	RCVRN	0.0185914	0.361111	1.4815
ENSDARG00000078125	rusc1	0.0183248	0.361371	0.982588
ENSDARG00000017739	ak5l	0.0188615	0.366154	0.861112
ENSDARG00000043467	ndufb11	0.0193735	0.369697	0.254357
ENSDARG00000093317	si:ch211-209j10.6	0.0195244	0.370482	-2.62489
ENSDARG00000029177	lnx2a	0.0192885	0.370821	-1.60226
ENSDARG00000099970	malat1	0.0195676	0.371257	-0.352798
ENSDARG00000044942	mrpl45	0.0195159	0.371601	0.399575
ENSDARG00000012688	eif1b	0.0192714	0.371951	-0.671388
ENSDARG00000035984	mnx1	0.0195535	0.372372	-1.61015
ENSDARG00000051748	ccnd2a	0.019254	0.373089	1.58987
ENSDARG00000069459	BX005022.1	0.0197513	0.373134	-3.65616
ENSDARG00000026829	cotl1	0.0192434	0.374233	-0.0444417
ENSDARG00000019566	neurod1	0.0201458	0.376855	-1.13597
ENSDARG00000036548	s1pr2	0.0202657	0.377581	1.96798
ENSDARG00000094210	zgc:109934	0.0200871	0.377976	-1.4142
ENSDARG00000087188	nfil3-6	0.0202061	0.378698	-1.90333
ENSDARG00000035751	ipo7	0.0204357	0.379412	-0.0341613
ENSDARG00000078828	npb	0.0210516	0.385507	1.10693
ENSDARG00000042899	si:ch211-163l21.8	0.0210252	0.386628	-1.3478
ENSDARG00000052468	GSK3B	0.0208285	0.387097	-3.5647
ENSDARG00000053502	cryaa	0.0211178	0.387283	-1.41366
ENSDARG00000062329	b4galt3	0.0209732	0.387755	-3.43501
ENSDARG00000055132	lrfn4a	0.0213234	0.387931	0.132562
ENSDARG00000039872	lamtor2	0.0214849	0.388571	0.828924
ENSDARG00000031427	calm2a	0.0209677	0.388889	-1.48329
ENSDARG00000026664	uri1	0.0213077	0.389049	0.384438
ENSDARG00000102482	zgc:165573	0.0215648	0.389205	0.143903
ENSDARG00000054746	uggt1	0.0214497	0.389685	1.51079
ENSDARG00000077650	tnks	0.0215608	0.390313	1.11412
ENSDARG00000095512	rca2.2	0.0217226	0.390935	0.556754
ENSDARG00000011462	otub1b	0.0221217	0.39548	0.854264
ENSDARG00000002240	psmb6	0.0224984	0.396648	0.245397
ENSDARG00000093563	si:ch211-225b11.4	0.0224832	0.397759	0.486722
ENSDARG00000060362	nadkb	0.0227024	0.398329	0.161112
ENSDARG00000009677	dlg1	0.0224108	0.398876	0.513337
ENSDARG00000100363	dcun1d5	0.0223854	0.4	2.41372
ENSDARG00000101277	znf207b	0.0227168	0.4	-3.06324
ENSDARG00000028198	ube2v2	0.0230476	0.404432	-0.0389114
ENSDARG00000042492	si:dkey-250d21.1	0.0235453	0.405479	1.13366
ENSDARG00000101458	r3hdm1	0.0233176	0.406077	-2.96161
ENSDARG00000075853	sh3kbp1	0.023476	0.406593	-2.76923
ENSDARG00000018953	gclm	0.0236033	0.407104	2.11265
ENSDARG00000074858	stard7	0.0238274	0.407609	-2.11057
ENSDARG00000015978	COX5B	0.0234577	0.407713	0.0756059
ENSDARG00000090054	znf318	0.0237552	0.408719	-1.9416
ENSDARG00000096506	si:dkey-58j15.11	0.0242704	0.414634	1.01821
ENSDARG00000101951	EXTL1	0.0243625	0.415094	-3.43304
ENSDARG00000029768	wapalb	0.0245669	0.41555	-2.50995
ENSDARG00000074967	TMEM87A	0.0243583	0.416216	-0.231705
ENSDARG00000044751	ddt	0.0245593	0.416667	-1.21233
ENSDARG00000102599	TGOLN2	0.0247186	0.417112	0.76775
ENSDARG00000009390	npl	0.0248943	0.417553	1.44615
ENSDARG00000002644	rgs5a	0.0253513	0.417755	-0.393285
ENSDARG00000052897	atxn2	0.0247801	0.418667	-3.09652
ENSDARG00000039319	vps37b	0.0253505	0.418848	-0.0647737
ENSDARG00000010400	lrrfip2	0.0250608	0.419098	1.14744
ENSDARG00000073867	C22H19orf60	0.0254295	0.419271	-3.09344
ENSDARG00000053205	ppfia4	0.0253322	0.419948	1.58562
ENSDARG00000031720	clstn1	0.0251881	0.420635	-2.01451
ENSDARG00000077387	tcte1	0.0252801	0.421053	-0.697751
ENSDARG00000015862	rpl5b	0.0252513	0.422164	-0.734786
ENSDARG00000014159	mtdha	0.0259365	0.42487	0.21192
ENSDARG00000008413	atp11a	0.025898	0.425974	-2.36994
ENSDARG00000071425	nat9	0.0262675	0.426735	0.310965
ENSDARG00000059323	rpn1	0.0261867	0.427835	-2.08968
ENSDARG00000103144	ppp1r21	0.0261307	0.428941	2.04965
ENSDARG00000060115	lrrn1	0.0267171	0.433333	-3.08041
ENSDARG00000044102	znf593	0.0267878	0.433673	0.905562
ENSDARG00000089720	CABZ01077218.1	0.0267815	0.434783	-2.89478
ENSDARG00000035990	cited4a	0.0269877	0.435115	-1.05531
ENSDARG00000014085	atp6v1e1a	0.0272111	0.435443	0.551431
ENSDARG00000029818	srsf5a	0.0271612	0.436548	-1.7174
ENSDARG00000092693	tpt1	0.0273929	0.439394	-0.743161
ENSDARG00000098074	trip4	0.0276327	0.440806	1.32944
ENSDARG00000057075	lamtor3	0.0281969	0.445	1.10832
ENSDARG00000043842	C20H1orf198	0.0284837	0.445545	-2.86806
ENSDARG00000036629	rps14	0.028021	0.44598	-0.284705
ENSDARG00000019339	uxt	0.028044	0.446115	2.48188
ENSDARG00000044044	rassf2b	0.0284346	0.44665	1.18896
ENSDARG00000059368	gria4b	0.0284125	0.447761	1.05964
ENSDARG00000104435	MAP7	0.0283902	0.448878	-1.97526
ENSDARG00000071116	eepd1	0.0288356	0.451852	-0.24899
ENSDARG00000040534	epcam	0.0290783	0.452088	-2.1463
ENSDARG00000105082	Metazoa_SRP	0.0289828	0.453202	1.24582
ENSDARG00000094704	bcl2a	0.0292194	0.453431	-2.49186
ENSDARG00000020197	rpl5a	0.0295886	0.456098	-1.01045
ENSDARG00000058105	rpl36a	0.02955	0.457213	0.304269
ENSDARG00000007320	rpl7	0.0297958	0.457421	-0.637383
ENSDARG00000020984	slc16a10	0.0299728	0.458738	0.642437
ENSDARG00000070037	rgs8	0.0300477	0.460048	0.426072
ENSDARG00000003307	stx16	0.0302411	0.461353	1.40049
ENSDARG00000003655	tmem59l	0.0307199	0.463007	-0.061452
ENSDARG00000063375	pter	0.0306847	0.464115	-2.36244
ENSDARG00000037654	pmm2	0.0308436	0.464286	1.84471
ENSDARG00000096661	si:ch211-286b5.5	0.0305578	0.46506	-1.20986
ENSDARG00000093182	eif2ak1	0.0306496	0.465228	1.84909
ENSDARG00000033184	prkar2aa	0.0305899	0.466346	-1.82475
ENSDARG00000007818	palm1b	0.0311823	0.466825	0.96151
ENSDARG00000022438	cox6a1	0.0311317	0.467933	0.522816
ENSDARG00000015915	slc25a36b	0.0312878	0.468085	0.0370915
ENSDARG00000014582	exoc3	0.0316816	0.470588	1.01471
ENSDARG00000029003	eif1axa	0.0315512	0.471698	0.682957
ENSDARG00000101044	ZNF596	0.0318527	0.471831	2.5669
ENSDARG00000092243	si:ch211-163b2.2	0.0319042	0.473068	0.466935
ENSDARG00000016623	si:ch211-195b13.1	0.0323961	0.478972	-1.80565
ENSDARG00000058806	apoa1bp	0.032525	0.47907	-3.2647
ENSDARG00000056008	atp5g1	0.0325217	0.480186	0.00356893
ENSDARG00000016649	akr7a3	0.0329428	0.482599	0.691101
ENSDARG00000006031	abat	0.0331078	0.483796	-1.76007
ENSDARG00000034785	dachb	0.0332909	0.484988	-0.468675
ENSDARG00000028017	tp53inp1	0.0334458	0.486175	-1.50857
ENSDARG00000014806	hacd2	0.0338965	0.490826	-2.4077
ENSDARG00000014292	med15	0.0337809	0.491954	-3.63737
ENSDARG00000063177	manf	0.0340678	0.493135	-0.082921
ENSDARG00000040965	zgc:101731	0.0344341	0.493213	-1.73395
ENSDARG00000023766	gnsa	0.0344339	0.494331	-1.5978
ENSDARG00000053215	me1	0.0346385	0.494357	-2.88242
ENSDARG00000004151	rab23	0.0352819	0.494457	-3.4512
ENSDARG00000060257	zranb1a	0.0354483	0.494481	-2.1154
ENSDARG00000023028	cdv3	0.0343448	0.495434	-0.393958
ENSDARG00000012591	pdcd10b	0.0343847	0.495444	0.768984
ENSDARG00000011537	ugt2a5	0.0344128	0.495455	-2.44973
ENSDARG00000007836	ctsla	0.0351183	0.495536	0.229031
ENSDARG00000059287	mak	0.0352269	0.495556	1.34946
ENSDARG00000016855	sf3b5	0.0354288	0.495575	0.895512
ENSDARG00000053365	rpl31	0.035594	0.495595	0.195129
ENSDARG00000077126	snrnp70	0.0350703	0.496644	0.405291
ENSDARG00000028396	fkbp5	0.0352035	0.496659	-0.844603
ENSDARG00000043416	tnfaip2a	0.0350647	0.497758	0.829711
ENSDARG00000057805	mrpl28	0.0350636	0.498876	0.362923
ENSDARG00000025350	prdx2	0.0358872	0.498901	0.0607003
ENSDARG00000030949	srprb	0.0350304	0.5	-0.128728
ENSDARG00000059768	gpatch8	0.0359259	0.5	-2.36546
ENSDARG00000045913	mrps10	0.0361461	0.501094	0.947306
ENSDARG00000003675	cryl1	0.0364655	0.504367	1.16122
ENSDARG00000102607	pmpca	0.0366906	0.505447	1.17172
ENSDARG00000024844	max	0.0367592	0.506522	0.433845
ENSDARG00000013478	rrp15	0.0369118	0.507592	1.34309
ENSDARG00000079783	isg20	0.0377417	0.517316	0.569421
ENSDARG00000071424	ap3d1	0.0379237	0.518359	0.572432
ENSDARG00000070360	fam212aa	0.0392297	0.518828	-1.5833
ENSDARG00000063158	SLC24A2	0.0381832	0.519313	-2.24193
ENSDARG00000056112	pikfyve	0.0380425	0.519397	1.23346
ENSDARG00000052000	cav2	0.0393114	0.519833	-1.64155
ENSDARG00000007231	ryk	0.0391903	0.519916	1.89849
ENSDARG00000062304	pdpk1a	0.0387369	0.52017	0.489668
ENSDARG00000022280	brd2a	0.0383215	0.520343	-1.95035
ENSDARG00000004270	atl3	0.0381701	0.52043	0.837774
ENSDARG00000025299	tspan9a	0.0394092	0.520833	1.67401
ENSDARG00000039208	nasp	0.0391708	0.521008	-2.66853
ENSDARG00000004870	psen1	0.0390816	0.521097	-2.57927
ENSDARG00000004757	ybx1	0.0389325	0.521186	-0.665682
ENSDARG00000038743	copb2	0.0387106	0.521277	0.00389407
ENSDARG00000023627	ggps1	0.0405568	0.521298	-1.49262
ENSDARG00000008363	mcl1b	0.0384699	0.521368	-1.99533
ENSDARG00000088908	si:ch73-281f12.3	0.0404163	0.521385	-1.39728
ENSDARG00000096118	ost4	0.0400469	0.521561	0.902147
ENSDARG00000069360	ppp3r1b	0.0399552	0.521649	-2.05773
ENSDARG00000024465	mrps18a	0.0398105	0.521739	0.637536
ENSDARG00000105177	ilf3b	0.0395203	0.52183	-1.8522
ENSDARG00000062359	scn3b	0.039139	0.522105	-2.64132
ENSDARG00000079584	zgc:194930	0.0409217	0.522177	0.049362
ENSDARG00000055052	map2	0.0390032	0.522199	-2.10978
ENSDARG00000025858	GOLM1	0.0407325	0.522267	0.0234963
ENSDARG00000087306	si:ch73-281f12.1	0.0405226	0.522358	-0.88935
ENSDARG00000079847	zgc:194578	0.0386607	0.522388	1.63545
ENSDARG00000092873	zgc:193541	0.0404162	0.522449	0.412393
ENSDARG00000014556	serpinb1l3	0.0400343	0.522634	-1.71786
ENSDARG00000043046	fbxl5	0.0398555	0.522727	-2.83738
ENSDARG00000040310	prpf4bb	0.039771	0.522822	1.19191
ENSDARG00000002552	mapkapk2a	0.0407928	0.523232	-0.114906
ENSDARG00000020647	trpc4apb	0.0403864	0.523517	-3.2765
ENSDARG00000055455	gpm6aa	0.0403286	0.523566	-2.32375
ENSDARG00000016687	acadvl	0.0418568	0.526839	0.323789
ENSDARG00000095579	FIS1	0.0415797	0.526946	-0.235422
ENSDARG00000059303	hnrnpl2	0.041475	0.527054	-0.218049
ENSDARG00000102125	IQSEC2	0.041721	0.527888	0.997523
ENSDARG00000053370	eif3jb	0.0415778	0.528	1.16181
ENSDARG00000077928	ccdc173	0.041457	0.528112	-3.14283
ENSDARG00000078113	atp5ia	0.0414111	0.529175	0.721318
ENSDARG00000103956	si:dkey-17o15.2	0.0423257	0.529644	1.45691
ENSDARG00000037318	ddost	0.0420993	0.529762	-1.53649
ENSDARG00000104024	ccdc137	0.0424135	0.530572	0.657326
ENSDARG00000032430	ppp2r1b	0.0423061	0.530693	-2.04027
ENSDARG00000062123	agap1	0.0442227	0.534351	0.99615
ENSDARG00000025855	camk2n1a	0.0428671	0.534381	-1.89536
ENSDARG00000103953	med12	0.0428035	0.534449	-1.89249
ENSDARG00000045843	apex1	0.0440988	0.534483	0.45239
ENSDARG00000076416	SHROOM2	0.0439586	0.534615	-1.68899
ENSDARG00000074628	si:dkey-10o6.2	0.0443991	0.535238	-1.59987
ENSDARG00000006894	oprk1	0.0431081	0.535294	0.161451
ENSDARG00000092493	si:dkeyp-44a8.2	0.0442166	0.535373	-1.67004
ENSDARG00000035610	zgc:113208	0.0440947	0.535509	-2.2575
ENSDARG00000035054	pdcd10a	0.0439274	0.535645	0.303823
ENSDARG00000054155	pcna	0.043844	0.53668	-2.64115
ENSDARG00000051886	ankrd11	0.0437666	0.536822	-2.06157
ENSDARG00000044431	ppig	0.0438263	0.537718	2.65591
ENSDARG00000053463	poglut1	0.0437301	0.537864	-3.48179
ENSDARG00000004930	lmo7a	0.0434769	0.538086	0.625279
ENSDARG00000030945	si:ch211-259g3.4	0.0433591	0.53816	0.877357
ENSDARG00000011770	dhrs12	0.0437122	0.538911	-3.80912
ENSDARG00000102887	abhd4	0.0436772	0.539961	0.935639
ENSDARG00000015887	b2ml	0.0449931	0.540797	-0.839008
ENSDARG00000092746	si:ch211-150o23.2	0.0448832	0.541825	1.93404
ENSDARG00000041078	chka	0.0451872	0.543561	-2.27603
ENSDARG00000019897	agpat6	0.045447	0.544423	1.06785
ENSDARG00000100611	bcl7ba	0.0460492	0.545794	1.31407
ENSDARG00000045708	adm2a	0.0458613	0.545966	-0.601264
ENSDARG00000098247	det1	0.0457012	0.546139	-3.31367
ENSDARG00000055070	C13H10orf32	0.0462008	0.546642	1.26267
ENSDARG00000105120	gab2	0.0460418	0.546816	0.916724
ENSDARG00000042030	kpna5	0.0458611	0.546992	1.62379
ENSDARG00000003308	emc2	0.0476626	0.547101	0.234564
ENSDARG00000024564	sccpdhb	0.0456782	0.54717	0.876512
ENSDARG00000068006	gck	0.0475524	0.547273	-1.12746
ENSDARG00000103915	ero1lb	0.0473876	0.547445	-1.66919
ENSDARG00000070583	itpk1b	0.0470276	0.547794	-1.84768
ENSDARG00000032651	ppp1r10	0.047657	0.548094	-1.76188
ENSDARG00000079840	kcnma1a	0.0474743	0.54827	0.471718
ENSDARG00000016318	med7	0.0473622	0.548446	1.29332
ENSDARG00000056122	gdi1	0.0471421	0.548624	-1.97112
ENSDARG00000025902	plekhg5a	0.0470025	0.548803	0.938212
ENSDARG00000027984	gstz1	0.0472136	0.549451	0.341379
ENSDARG00000008447	fkbp4	0.0469586	0.549815	-2.5975
ENSDARG00000071007	pcgf5a	0.0468835	0.55	-4.48952
ENSDARG00000090568	MRPL52	0.0469199	0.550832	1.20083
ENSDARG00000034396	mars	0.0467984	0.55102	0.142144
ENSDARG00000042555	dym	0.0466639	0.55121	0.756423
ENSDARG00000103984	cyth4b	0.0481258	0.551537	0.409248
ENSDARG00000096304	btr31	0.0488329	0.551601	0.986229
ENSDARG00000039931	slc25a33	0.0486744	0.551786	0.257235
ENSDARG00000042851	srp9	0.0467199	0.552045	-2.97053
ENSDARG00000088505	fam217b	0.0501619	0.552083	-2.68875
ENSDARG00000101009	cited4b	0.0484785	0.552158	-2.48692
ENSDARG00000104945	sncb	0.0482539	0.552347	-1.97972
ENSDARG00000038577	cox6c	0.0490441	0.552398	0.738326
ENSDARG00000002750	phf20a	0.0488021	0.552585	-0.721418
ENSDARG00000079501	si:ch211-149l1.2	0.0486583	0.552773	0.534322
ENSDARG00000060510	cul4b	0.0503507	0.55286	0.29341
ENSDARG00000075545	ZNF646	0.0486422	0.552867	1.31779
ENSDARG00000069432	plscr3b	0.0485479	0.552962	-2.64239
ENSDARG00000015559	fstl1a	0.0494407	0.553004	-0.199955
ENSDARG00000097044	si:dkey-14d8.24	0.0501542	0.553043	-2.37918
ENSDARG00000062674	btbd10a	0.0483676	0.553153	-2.67377
ENSDARG00000039466	hnrnph3	0.0491954	0.553191	1.30858
ENSDARG00000033802	cyp27a7	0.0501187	0.553229	0.160337
ENSDARG00000044619	birc2	0.0494106	0.553982	0.220978
ENSDARG00000058693	cast	0.0501309	0.554007	1.76645
ENSDARG00000059298	spcs1	0.0500628	0.554196	0.67573
ENSDARG00000027609	HPN	0.0500242	0.555166	0.126603
ENSDARG00000035028	lpcat4	0.0499418	0.55536	-2.17159
ENSDARG00000099312	hn1b	0.0506924	0.555363	-0.756016
ENSDARG00000070914	dusp6	0.0498013	0.555458	-2.90041
ENSDARG00000002779	pdx1	0.0496542	0.555556	-0.42141
ENSDARG00000071059	gtpbp2	0.0511144	0.555746	0.74262
ENSDARG00000015290	sacm1la	0.0499985	0.55614	0.579537
ENSDARG00000090975	CR848032.1	0.0515338	0.556314	-1.6184
ENSDARG00000028517	hbp1	0.05129	0.556507	-2.74014
ENSDARG00000018393	kank2	0.051058	0.556701	0.876353
ENSDARG00000100514	cfap20	0.0510064	0.556897	0.841069
ENSDARG00000034753	tspan3a	0.0515686	0.55707	-1.54115
ENSDARG00000103403	sar1b	0.0515253	0.557265	-1.52193
ENSDARG00000058454	dynll1	0.051037	0.557659	0.324509
ENSDARG00000098852	SMDT1	0.0518274	0.557823	0.739792
ENSDARG00000011740	u2af2b	0.0509626	0.557858	-1.83415
ENSDARG00000020527	nup62l	0.0519529	0.558574	0.625012
ENSDARG00000099039	pcbp2	0.0529553	0.563973	-0.749793
ENSDARG00000015110	slc18a2	0.0528923	0.564924	0.287125
ENSDARG00000060626	dgkaa	0.0528193	0.565144	-2.21118
ENSDARG00000002988	tnnt2d	0.0531918	0.565436	1.35759
ENSDARG00000104221	sat2b	0.0528788	0.565878	0.621038
ENSDARG00000078917	zgc:195245	0.0528002	0.566102	0.583417
ENSDARG00000056532	serinc2	0.0534465	0.566164	-1.82746
ENSDARG00000021124	cfl1	0.0531534	0.566387	-1.84786
ENSDARG00000086553	NLRX1	0.053894	0.566445	1.57865
ENSDARG00000010085	p4ha2	0.0540293	0.567164	0.782963
ENSDARG00000022254	prkcbb	0.0538832	0.567388	1.10404
ENSDARG00000005134	psmd11b	0.0537683	0.567613	0.313053
ENSDARG00000021681	asrgl1	0.0538655	0.568333	0.419122
ENSDARG00000098161	cntn4	0.0536659	0.568562	-2.78525
ENSDARG00000086877	mhc1zaa	0.0543797	0.569536	0.487623
ENSDARG00000007065	mrps18b	0.0547277	0.570016	1.09303
ENSDARG00000103802	si:ch73-389b16.2	0.0544527	0.570248	-2.00269
ENSDARG00000097753	slirp	0.0551621	0.570261	0.460129
ENSDARG00000010238	rbm22	0.0548669	0.570724	0.628222
ENSDARG00000039345	drg1	0.0546203	0.570957	0.129976
ENSDARG00000062795	abcb7	0.055117	0.571195	1.58972
ENSDARG00000103718	chmp5b	0.055051	0.572131	0.0726199
ENSDARG00000023600	sh3gl2	0.0550277	0.57225	-0.351891
ENSDARG00000034616	mlf2	0.0554458	0.572594	0.599464
ENSDARG00000094024	si:dkey-101p2.2	0.0555305	0.57329	1.50045
ENSDARG00000012496	si:ch211-213o11.11	0.0557133	0.573984	3.21714
ENSDARG00000063385	cenpe	0.0558939	0.574675	-1.31182
ENSDARG00000030139	sdhdb	0.0561105	0.575365	0.150558
ENSDARG00000077138	zgc:195173	0.0563284	0.57767	-2.34236
ENSDARG00000039343	ahcyl2	0.0565756	0.578352	-1.46854
ENSDARG00000060199	mrpl18	0.0578674	0.578864	-1.8159
ENSDARG00000070864	bcl6a	0.0566868	0.579032	-2.90679
ENSDARG00000040157	glt8d1	0.0580195	0.579528	-0.133213
ENSDARG00000043257	ckbb	0.0568929	0.57971	-1.24742
ENSDARG00000001470	mhc1zea	0.0578193	0.579779	-1.34061
ENSDARG00000100002	ctbs	0.0587201	0.580343	-1.75328
ENSDARG00000088331	si:dkey-111k8.1	0.0569082	0.580386	-0.639691
ENSDARG00000035949	tmem106bb	0.0578186	0.580696	-1.63761
ENSDARG00000032584	thnsl2	0.0583755	0.580848	-2.52275
ENSDARG00000014259	eya1	0.0570925	0.581059	-0.132686
ENSDARG00000071013	arl6ip6	0.0586994	0.58125	-1.17884
ENSDARG00000024895	fam50a	0.0574567	0.58147	0.746744
ENSDARG00000097102	si:ch73-281n10.2	0.0585572	0.581505	-0.87319
ENSDARG00000016769	sgtb	0.0577916	0.581616	-0.527775
ENSDARG00000057854	sap18	0.0572921	0.581731	0.0943704
ENSDARG00000053956	sptbn2	0.0582773	0.581761	0.479077
ENSDARG00000021141	plekhf2	0.0577443	0.581876	1.5544
ENSDARG00000061989	mpnd	0.0593305	0.582043	1.43223
ENSDARG00000002967	pdap1b	0.057497	0.582137	0.539381
ENSDARG00000045140	lcmt1	0.0586447	0.58216	-1.7669
ENSDARG00000052641	kpna3	0.0591819	0.582171	0.398406
ENSDARG00000014587	slc38a5b	0.0591465	0.582298	-3.06754
ENSDARG00000015314	zc4h2	0.0573415	0.5824	-2.26954
ENSDARG00000058115	fgfr2	0.0577907	0.58254	-2.51757
ENSDARG00000040513	zgc:92313	0.0589029	0.582555	0.978659
ENSDARG00000031981	pcbd1	0.0595165	0.582689	0.0682193
ENSDARG00000002285	mcoln1a	0.0577002	0.582803	-1.49001
ENSDARG00000038524	pik3r1	0.0590213	0.583204	0.47807
ENSDARG00000069910	gtf2f2a	0.0595891	0.583333	0.381964
ENSDARG00000086665	VGF	0.0598845	0.583717	0.219933
ENSDARG00000021149	cbr1l	0.0597417	0.583975	1.3655
ENSDARG00000057882	arpc3	0.0602699	0.584098	0.823257
ENSDARG00000016867	rnf128a	0.0600155	0.584356	-3.77208
ENSDARG00000094557	nupr1	0.0598554	0.584615	2.13136
ENSDARG00000034897	rps10	0.0609667	0.584848	-0.268358
ENSDARG00000099724	relt	0.0614213	0.584962	-2.1918
ENSDARG00000102055	hadhb	0.0602165	0.584992	-1.54582
ENSDARG00000009753	sf3b6	0.0607874	0.585106	0.22947
ENSDARG00000069422	nhp2	0.061287	0.585219	0.453942
ENSDARG00000098017	pet100	0.0606225	0.585366	0.877676
ENSDARG00000035970	ptprn2	0.0614793	0.585586	1.26564
ENSDARG00000088810	prox1b	0.0609125	0.585736	0.260307
ENSDARG00000040556	ift20	0.0613267	0.585843	0.255111
ENSDARG00000026801	stau2	0.0607443	0.585997	-1.71662
ENSDARG00000093157	ENSDARG00000093157	0.0612778	0.586103	-1.73796
ENSDARG00000101936	tmem106ba	0.0605801	0.58626	1.03477
ENSDARG00000098990	CABZ01102528.1	0.0611895	0.586989	-2.37923
ENSDARG00000069118	ppp2r5eb	0.0622224	0.58806	-2.55233
ENSDARG00000053878	inpp5l	0.0622203	0.588939	-1.55345
ENSDARG00000100515	dusp1	0.0620995	0.589205	-1.8245
ENSDARG00000068886	mrpl14	0.0621487	0.58982	1.19133
ENSDARG00000033009	h3f3b.1	0.06266	0.590774	-1.13983
ENSDARG00000057479	HRH2	0.0626398	0.591654	0.351785
ENSDARG00000040031	tardbp	0.0633441	0.59292	-1.97644
ENSDARG00000099566	lmbrd2a	0.0636917	0.593245	1.52775
ENSDARG00000036291	nucb2b	0.0633381	0.593796	-1.44821
ENSDARG00000060113	znf395a	0.0637682	0.593842	-2.40409
ENSDARG00000011175	atp6v1d	0.0632282	0.594074	0.449289
ENSDARG00000002663	optn	0.0636427	0.594118	-0.101711
ENSDARG00000025326	myl12.2	0.0630572	0.594354	0.222315
ENSDARG00000040607	rtfdc1	0.0632972	0.594675	-1.75171
ENSDARG00000056252	sort1b	0.0631665	0.594955	-3.51633
ENSDARG00000029955	glb1l	0.0636259	0.594993	1.25822
ENSDARG00000098783	polr2b	0.0641414	0.5959	0.940453
ENSDARG00000057624	cops5	0.0642538	0.596491	0.440921
ENSDARG00000031422	igfbp2b	0.0646146	0.596798	-1.90069
ENSDARG00000019420	etnk1	0.0647016	0.597384	-2.73845
ENSDARG00000012572	polr3f	0.0646094	0.597668	0.761071
ENSDARG00000020204	nf2a	0.065671	0.597701	0.307588
ENSDARG00000051756	pdhx	0.0649213	0.597968	0.564037
ENSDARG00000091678	ints12	0.0663077	0.598291	1.76912
ENSDARG00000004726	trappc11	0.0645667	0.59854	0.403024
ENSDARG00000007720	sub1b	0.0656637	0.598561	-0.0499288
ENSDARG00000071658	ywhag2	0.0678519	0.598886	-2.96167
ENSDARG00000056642	hdac9b	0.0652769	0.599132	-1.78191
ENSDARG00000069157	tmem135	0.0662861	0.599144	0.663982
ENSDARG00000037855	taf11	0.0655856	0.599424	-0.0101659
ENSDARG00000027501	usp20	0.0661722	0.599428	1.00479
ENSDARG00000040265	mpdu1b	0.0666122	0.599432	1.54196
ENSDARG00000043960	rpf2	0.0670956	0.599436	0.797055
ENSDARG00000052606	dpp9	0.0679293	0.599444	0.494574
ENSDARG00000036375	cyfip2	0.0654895	0.599711	-2.25083
ENSDARG00000100908	lcor	0.0659478	0.599713	1.89027
ENSDARG00000008275	klhl24b	0.0669078	0.599717	-2.25211
ENSDARG00000010318	srpx	0.0678323	0.599721	-0.0270688
ENSDARG00000051956	isca1	0.0652571	0.6	-0.0227566
ENSDARG00000005834	gatad2b	0.0662743	0.6	1.42816
ENSDARG00000052769	glrbb	0.066734	0.6	-0.628709
ENSDARG00000008398	cacna1c	0.067034	0.600282	0.900389
ENSDARG00000027590	sept2	0.0665904	0.600284	-2.57371
ENSDARG00000038559	h1f0	0.0660629	0.600287	0.148806
ENSDARG00000041022	pdcd4b	0.0655376	0.600289	-1.00477
ENSDARG00000056874	lygl1	0.0678283	0.600559	-1.21453
ENSDARG00000044420	dnajc19	0.066862	0.600567	0.665589
ENSDARG00000042620	zgc:162356	0.0686631	0.600829	-0.000321095
ENSDARG00000076773	lrrc58a	0.0684868	0.601108	-2.00424
ENSDARG00000043342	gpx3	0.0675384	0.601124	-0.468257
ENSDARG00000036044	rps20	0.0687898	0.601379	-0.293323
ENSDARG00000001014	myh9b	0.067778	0.601399	0.403727
ENSDARG00000070545	top1l	0.0673394	0.601408	0.4707
ENSDARG00000038141	atf4b	0.0685524	0.60166	-1.47513
ENSDARG00000076068	crtc1a	0.0676345	0.601683	1.11308
ENSDARG00000014004	eif2b4	0.0688776	0.601928	-2.71669
ENSDARG00000089055	ube2ka	0.0684824	0.601942	-0.000568129
ENSDARG00000045733	ciapin1	0.0674547	0.601969	-2.0986
ENSDARG00000062476	snapc5	0.0677542	0.602241	0.324977
ENSDARG00000038768	mrpl12	0.068417	0.602778	-3.03381
ENSDARG00000017741	g3bp1	0.0694301	0.606602	0.121836
ENSDARG00000076602	prss16	0.0699823	0.607387	-0.748936
ENSDARG00000042677	cadm1b	0.0698234	0.607682	-2.59584
ENSDARG00000038635	magoh	0.0705312	0.60787	1.16394
ENSDARG00000078164	znf576.2	0.0700589	0.607923	0.554088
ENSDARG00000041363	dctn3	0.0704248	0.608163	-0.0699289
ENSDARG00000022309	dspa	0.0699089	0.608219	-1.98933
ENSDARG00000030166	hyi	0.069775	0.608516	-0.316747
ENSDARG00000059360	srsf3b	0.0705143	0.608696	-1.06326
ENSDARG00000071040	smim8	0.0703827	0.608992	0.455813
ENSDARG00000104119	kalrna	0.0702939	0.609141	-1.44524
ENSDARG00000062138	ranbp10	0.0711892	0.612466	1.256
ENSDARG00000017606	sys1	0.0717115	0.614865	-2.57601
ENSDARG00000014083	wdr82	0.0718582	0.615385	1.32529
ENSDARG00000061108	ep300b	0.0717035	0.615697	0.82121
ENSDARG00000003820	nr1d2a	0.0748749	0.616083	-1.34191
ENSDARG00000052638	fam210b	0.0742513	0.616492	0.952462
ENSDARG00000077264	wdr43	0.0750728	0.61658	-2.28565
ENSDARG00000099766	myl12.1	0.072465	0.616622	-1.27921
ENSDARG00000090600	si:ch211-213a13.1	0.0745514	0.616688	1.12793
ENSDARG00000096986	si:dkey-14d8.22	0.0727761	0.616822	-2.11299
ENSDARG00000039243	zgc:152791	0.0748476	0.616883	3.16767
ENSDARG00000069102	zgc:112962	0.074417	0.616993	0.72125
ENSDARG00000104613	si:dkey-15h8.1	0.0726058	0.617135	-1.36218
ENSDARG00000070390	flad1	0.0746235	0.617188	1.42889
ENSDARG00000032458	mark2b	0.0741951	0.6173	-1.82796
ENSDARG00000016536	npas2	0.0729552	0.617333	1.44716
ENSDARG00000077119	carkd	0.0724609	0.61745	-2.62266
ENSDARG00000004597	lrrc4ba	0.0745403	0.617493	1.01195
ENSDARG00000018296	rev1	0.0740769	0.617608	-2.35071
ENSDARG00000038121	ELL3	0.0727086	0.617647	-2.32806
ENSDARG00000071375	celf5a	0.0748056	0.617685	-0.70843
ENSDARG00000034700	vegfab	0.0737022	0.617725	-1.06423
ENSDARG00000031511	psmb2	0.0723294	0.617766	-1.29811
ENSDARG00000010108	bri3bp	0.0731249	0.617843	-2.62256
ENSDARG00000062812	glsa	0.0739433	0.617918	-2.58363
ENSDARG00000003132	apip	0.0754468	0.618065	0.371289
ENSDARG00000028889	ndufb10	0.0738518	0.618074	0.195077
ENSDARG00000009764	srek1	0.0741677	0.61811	0.609905
ENSDARG00000010207	smad3b	0.0737931	0.61823	-2.34369
ENSDARG00000032102	prdx3	0.0723944	0.61828	-0.234056
ENSDARG00000092181	im:7140055	0.0732902	0.618351	0.156958
ENSDARG00000063242	ttc13	0.0752638	0.61837	-0.199687
ENSDARG00000079876	C2CD4C	0.0740035	0.618421	-0.747406
ENSDARG00000053152	pcmtd1	0.0736925	0.618543	0.113957
ENSDARG00000103462	DVL3	0.0756917	0.618557	-2.3934
ENSDARG00000017844	copz1	0.0723179	0.618598	0.150508
ENSDARG00000045886	slc38a2	0.0734215	0.618858	-1.85406
ENSDARG00000073786	cmbl	0.0754426	0.618863	-2.91717
ENSDARG00000020795	rac3b	0.0758664	0.619048	1.58611
ENSDARG00000038429	csrnp1b	0.0735352	0.619363	-1.4298
ENSDARG00000068265	tomm5	0.0771786	0.620558	0.250156
ENSDARG00000001729	strn3	0.0761783	0.620823	0.896676
ENSDARG00000033171	trappc6bl	0.0772678	0.621039	-2.7367
ENSDARG00000071562	mtus1a	0.0764458	0.621154	-0.248645
ENSDARG00000070940	htr2b	0.0763864	0.621309	-1.94141
ENSDARG00000057857	arfrp1	0.0771109	0.621347	-2.18231
ENSDARG00000079962	doc2d	0.0768775	0.621967	0.703565
ENSDARG00000096003	USMG5	0.0771101	0.622137	1.31742
ENSDARG00000057910	mrps34	0.0765843	0.622279	0.823315
ENSDARG00000014554	ppp1r3cb	0.0769027	0.622449	-0.177547
ENSDARG00000045401	mllt10	0.0768066	0.622762	-1.68695
ENSDARG00000073688	NAV2	0.077066	0.62293	0.885484
ENSDARG00000004386	si:dkey-153k10.9	0.0785836	0.625628	-1.28112
ENSDARG00000005861	ralgapa2	0.0783417	0.625945	-0.576619
ENSDARG00000045835	si:dkey-14d8.6	0.0786714	0.626098	1.67034
ENSDARG00000004297	irf2bpl	0.0784852	0.626415	0.0259546
ENSDARG00000045132	vdac1	0.0788815	0.626566	-1.87166
ENSDARG00000014348	stk17b	0.0780688	0.626582	0.671237
ENSDARG00000058041	ndufa8	0.0783404	0.626734	-0.305548
ENSDARG00000016085	mbnl3	0.0782627	0.626894	-1.36597
ENSDARG00000043661	cadpsa	0.0781422	0.627054	0.738936
ENSDARG00000035676	ptp4a2b	0.0799659	0.628253	-0.210627
ENSDARG00000100715	tlk1b	0.0791792	0.628285	-2.12439
ENSDARG00000037353	frs2b	0.0798249	0.628571	-3.23924
ENSDARG00000003952	pfn2	0.0801744	0.628713	-1.43623
ENSDARG00000095705	CDPF1	0.0793644	0.62875	-1.26509
ENSDARG00000022569	nkx6.1	0.0796597	0.628892	0.647624
ENSDARG00000074084	strip1	0.0798511	0.629032	0.277851
ENSDARG00000024669	oser1	0.0802779	0.629172	-2.02413
ENSDARG00000104773	junbb	0.0794446	0.629213	-1.9808
ENSDARG00000017874	dnajc3b	0.0797688	0.629353	-2.51197
ENSDARG00000031348	mc5ra	0.0804276	0.62963	0.0107152
ENSDARG00000100317	ahsa1b	0.079614	0.629676	-2.24997
ENSDARG00000010301	b4galt6	0.0808889	0.630221	-1.57939
ENSDARG00000022974	wdr13	0.0809834	0.630675	0.766031
ENSDARG00000019103	kdm4ab	0.0808874	0.630996	-2.13741
ENSDARG00000075670	rereb	0.0807549	0.631319	0.00781166
ENSDARG00000054818	rpl32	0.080865	0.631773	0.155636
ENSDARG00000056235	smndc1	0.0831351	0.631894	0.418156
ENSDARG00000088650	TSNARE1	0.0830543	0.632653	-0.0825542
ENSDARG00000038074	ergic3	0.0829444	0.632972	-4.05439
ENSDARG00000094696	si:dkey-201c13.2	0.0822237	0.63305	0.425941
ENSDARG00000100900	si:ch211-183d5.2	0.0829935	0.633413	0.438821
ENSDARG00000014790	g3bp2	0.0833582	0.633533	-3.68444
ENSDARG00000040557	exosc5	0.0829014	0.633735	0.678861
ENSDARG00000091831	ddx27	0.0821936	0.63382	0.490681
ENSDARG00000008639	kifap3a	0.0850615	0.63396	-2.21146
ENSDARG00000002690	rabif	0.0835513	0.633971	1.24296
ENSDARG00000006497	rtn1a	0.0816941	0.634027	-1.05915
ENSDARG00000102493	ticam1	0.0827653	0.634058	-3.08184
ENSDARG00000104537	cox7c	0.0849679	0.634118	0.732399
ENSDARG00000059747	si:dkey-106c17.3	0.0819951	0.634146	-0.441236
ENSDARG00000000103	myh10	0.0826063	0.634383	1.32786
ENSDARG00000005122	atp2a2b	0.0828148	0.634499	0.330611
ENSDARG00000013379	ppp6r3	0.0821501	0.634592	0.213149
ENSDARG00000090988	larsa	0.082447	0.634709	1.35287
ENSDARG00000043003	pcyt2	0.0815921	0.634804	1.17427
ENSDARG00000051939	pcxb	0.0826747	0.634825	-1.45848
ENSDARG00000021439	ncoa4	0.084963	0.634865	-3.00274
ENSDARG00000057672	ppapdc1b	0.0819732	0.634921	-0.181614
ENSDARG00000086985	klc4	0.0853979	0.634977	-2.07643
ENSDARG00000074507	rmdn1	0.0825106	0.635152	0.868657
ENSDARG00000020820	srp68	0.0846326	0.635503	0.318603
ENSDARG00000090183	gapvd1	0.0837664	0.635603	1.29998
ENSDARG00000017891	tcp1	0.0848786	0.635613	-1.82509
ENSDARG00000038703	hkdc1	0.0819299	0.635697	-0.359344
ENSDARG00000087241	ucn3l	0.084201	0.635714	-2.15475
ENSDARG00000013704	cers2a	0.0886722	0.635747	-2.59067
ENSDARG00000006791	arntl1a	0.0844739	0.635824	1.25429
ENSDARG00000033855	rqcd1	0.0856852	0.635831	-0.475405
ENSDARG00000069142	aars	0.088503	0.6359	0.774833
ENSDARG00000086104	SLCO5A1	0.084821	0.635934	-1.37241
ENSDARG00000019312	rab39ba	0.0855181	0.635991	-3.33204
ENSDARG00000011648	snrpd1	0.0884693	0.636054	0.610194
ENSDARG00000100181	LAMP1	0.084312	0.636147	0.719971
ENSDARG00000098288	tax1bp1a	0.0887674	0.636158	-2.37882
ENSDARG00000004592	gpr22	0.0845573	0.636256	-1.76956
ENSDARG00000037556	st3gal5	0.0858031	0.636257	-1.45985
ENSDARG00000092467	si:ch73-46j18.5	0.0848728	0.636364	0.233735
ENSDARG00000098375	polr1a	0.0841492	0.636472	1.14826
ENSDARG00000016463	trappc6b	0.084428	0.63658	1.59206
ENSDARG00000071005	ppp1r3ca	0.0869789	0.636678	-1.64815
ENSDARG00000045296	myeov2	0.0859834	0.636682	0.450173
ENSDARG00000078613	vhll	0.0884435	0.636776	1.69211
ENSDARG00000013351	cirbpb	0.0861214	0.637106	-1.15885
ENSDARG00000013976	anxa13	0.0840421	0.637232	-1.73032
ENSDARG00000068247	luzp2	0.0881113	0.6374	-3.00937
ENSDARG00000097507	si:dkey-14d8.23	0.0869728	0.637413	-1.71138
ENSDARG00000008218	znf410	0.0884339	0.6375	0.357483
ENSDARG00000046074	stk11	0.0872827	0.637514	0.420099
ENSDARG00000075163	cxcl20	0.0880066	0.637557	0.928364
ENSDARG00000021082	sec31a	0.0890033	0.637698	-2.56303
ENSDARG00000032614	msi2b	0.0879729	0.637714	-1.78657
ENSDARG00000100114	sf3a3	0.0881987	0.637813	-2.80833
ENSDARG00000102808	calr3b	0.0874965	0.637931	-1.2056
ENSDARG00000026072	pdcd5	0.0877369	0.63803	-1.4217
ENSDARG00000010965	psma8	0.0869407	0.63815	-0.0305488
ENSDARG00000103004	tpra	0.0883792	0.638225	0.237115
ENSDARG00000070654	pex5	0.0872642	0.638249	-2.49519
ENSDARG00000068969	TNFRSF14	0.087961	0.638444	-0.543331
ENSDARG00000027687	tmem230a	0.0868417	0.63847	1.59975
ENSDARG00000034568	fitm2	0.0877261	0.638761	-2.47179
ENSDARG00000074064	rem2	0.0867148	0.638792	-2.10564
ENSDARG00000058646	ptprna	0.0869141	0.638889	-1.50144
ENSDARG00000045594	si:dkey-14k9.2	0.0865138	0.639115	-0.494134
ENSDARG00000030583	foxk2	0.0867455	0.639211	1.11281
ENSDARG00000104726	si:ch211-162e15.3	0.087725	0.639495	0.866841
ENSDARG00000099943	mapre2	0.0866915	0.639535	-2.27329
ENSDARG00000031845	mboat2a	0.0864993	0.63986	0.73639
ENSDARG00000038910	pccb	0.0914965	0.640573	0.447654
ENSDARG00000086744	si:dkeyp-79b7.9	0.0896513	0.640766	-3.2363
ENSDARG00000043313	ank2b	0.0913943	0.640884	-0.0193555
ENSDARG00000099582	CABZ01074276.1	0.0914732	0.64128	-2.8857
ENSDARG00000032919	chchd3a	0.0896265	0.641488	-0.38635
ENSDARG00000057006	C13H4orf32	0.0913862	0.641593	-1.98009
ENSDARG00000042322	si:dkey-177p2.6	0.0928957	0.642002	-1.44481
ENSDARG00000073970	mctp2b	0.0904366	0.642058	-1.78095
ENSDARG00000031388	dctn2	0.091846	0.64207	-2.44835
ENSDARG00000024109	naa40	0.0908043	0.64214	0.590585
ENSDARG00000103200	gpr107	0.0910964	0.642222	-2.51767
ENSDARG00000039943	fam46ba	0.0900004	0.642295	-1.52872
ENSDARG00000103340	clic1	0.0913656	0.642303	-1.8323
ENSDARG00000101813	nap1l1	0.0928342	0.642312	-0.862612
ENSDARG00000032532	arpp19a	0.090305	0.642377	-3.25933
ENSDARG00000006290	ndufs5	0.0930262	0.642391	0.40404
ENSDARG00000036588	mhc1zba	0.0905391	0.642458	-0.745796
ENSDARG00000062272	afg3l2	0.0928488	0.642702	-2.83124
ENSDARG00000097431	si:dkey-242n9.2	0.0903403	0.642777	-1.77149
ENSDARG00000055524	rnf7	0.0906289	0.642857	0.460414
ENSDARG00000062790	TACC2	0.0910082	0.642937	-2.06174
ENSDARG00000043581	gadd45aa	0.0927646	0.643013	-1.72164
ENSDARG00000013784	zgc:77158	0.0912605	0.643016	-2.65933
ENSDARG00000017740	sec63	0.090294	0.643098	-1.78801
ENSDARG00000006397	laptm4a	0.0912348	0.643174	-1.23538
ENSDARG00000104177	cpne3	0.0926599	0.643326	0.113597
ENSDARG00000023878	stk24b	0.092475	0.64364	-2.80801
ENSDARG00000055383	C3H16orf72	0.0909674	0.643653	-2.32024
ENSDARG00000004702	irf2bp2a	0.0927617	0.643716	-2.63914
ENSDARG00000061375	sgpl1	0.0902282	0.64382	-2.08496
ENSDARG00000044083	peli1b	0.0923236	0.643956	-2.9452
ENSDARG00000103433	rpl14	0.0925418	0.644031	0.233729
ENSDARG00000089877	C7H4orf48	0.0935771	0.644252	0.00090255
ENSDARG00000069122	si:ch211-216l23.2	0.0923742	0.644347	-2.49599
ENSDARG00000052907	bcl7a	0.0922027	0.644664	0.107009
ENSDARG00000100654	si:dkey-207m2.4	0.0934895	0.644951	0.96749
ENSDARG00000044373	atg4c	0.0938143	0.64572	1.70867
ENSDARG00000104702	cat	0.094017	0.646104	-1.96265
ENSDARG00000013382	cwc15	0.0943031	0.647568	0.146752
ENSDARG00000103682	si:dkey-23i12.5	0.0949982	0.651188	-1.38277
ENSDARG00000102249	PEPD	0.0951601	0.651564	-0.0732676
ENSDARG00000070043	dars	0.0952813	0.65194	-0.0183298
ENSDARG00000001890	STT3B	0.0963728	0.653148	-2.19748
ENSDARG00000061664	C9H3orf70	0.0963597	0.653846	1.3369
ENSDARG00000039969	akirin1	0.0971819	0.654295	0.605524
ENSDARG00000039958	utp11l	0.0963348	0.654545	1.57898
ENSDARG00000014969	ankhb	0.0962229	0.654877	2.38177
ENSDARG00000003373	commd2	0.0971052	0.654989	-1.93007
ENSDARG00000038348	pigh	0.0960987	0.655209	-1.51934
ENSDARG00000101933	CELF6	0.0962903	0.655246	-0.224485
ENSDARG00000104682	tpm2	0.0970525	0.655319	0.123389
ENSDARG00000062831	si:ch73-22o12.1	0.0976469	0.655391	1.5069
ENSDARG00000011370	fyna	0.0958682	0.655544	-2.67975
ENSDARG00000060024	GPR148	0.096174	0.655579	-1.95578
ENSDARG00000074498	chd9	0.0971002	0.655685	1.13985
ENSDARG00000037961	rcn3	0.0975381	0.65572	1.45592
ENSDARG00000019438	rnf13	0.0977431	0.655755	-1.59
ENSDARG00000086753	C5H9orf16	0.0960533	0.655914	-0.176724
ENSDARG00000087573	hdac11	0.0969401	0.656017	-1.68843
ENSDARG00000042824	nfe2l2a	0.0976233	0.656085	-1.73936
ENSDARG00000069600	zgc:109889	0.0979579	0.656118	0.855468
ENSDARG00000004427	dpy30	0.0968768	0.656716	0.52973
ENSDARG00000054318	stk33	0.0989708	0.656904	0.120899
ENSDARG00000022918	tbcc	0.098667	0.657233	1.00613
ENSDARG00000046141	C8H12orf43	0.0990066	0.657262	-2.03739
ENSDARG00000037038	psmc6	0.0982575	0.657534	-0.259117
ENSDARG00000052746	grinab	0.0985995	0.657563	-1.77192
ENSDARG00000102612	slc15a4	0.0989384	0.657592	0.422589
ENSDARG00000075625	lrig1	0.0991788	0.65762	1.03334
ENSDARG00000087693	atox1	0.0995356	0.657648	-0.0321122
ENSDARG00000060911	si:ch211-126i22.5	0.104451	0.657738	-2.76427
ENSDARG00000025033	stx5a	0.0984863	0.657895	0.797983
ENSDARG00000025338	hagh	0.0986428	0.657922	0.19969
ENSDARG00000063195	pxk	0.0993483	0.657977	-0.219938
ENSDARG00000024561	nolc1	0.0996034	0.658004	-2.56055
ENSDARG00000076834	LRRC75A	0.0999459	0.658031	-2.2552
ENSDARG00000055357	leo1	0.0985968	0.658254	0.530149
ENSDARG00000069373	crcp	0.0994482	0.658333	1.0452
ENSDARG00000061446	smap2	0.0998216	0.658359	0.981458
ENSDARG00000087732	Metazoa_SRP	0.104394	0.658391	0.563344
ENSDARG00000030830	cmtr1	0.103224	0.658635	-0.0389625
ENSDARG00000063624	gfm1	0.103979	0.658683	1.51414
ENSDARG00000037000	fkbp11	0.0999195	0.658714	-1.4727
ENSDARG00000077083	avpr1a	0.102481	0.658907	-0.314001
ENSDARG00000003974	spoplb	0.103789	0.659	0.814972
ENSDARG00000101063	CABZ01058650.1	0.104366	0.659046	0.522881
ENSDARG00000003941	rrs1	0.104671	0.659068	0.650523
ENSDARG00000020298	btg2	0.105127	0.659091	-2.11929
ENSDARG00000079296	gcga	0.102617	0.659252	-1.16241
ENSDARG00000043448	itm2ca	0.103206	0.659296	0.179143
ENSDARG00000079742	mcf2l2	0.103945	0.659341	-1.0524
ENSDARG00000093960	si:dkey-111e8.5	0.104255	0.659363	-2.44823
ENSDARG00000036162	hnrnpa0b	0.104878	0.659406	-1.81867
ENSDARG00000062956	dagla	0.102464	0.659574	0.0693167
ENSDARG00000017084	bud31	0.102726	0.659596	-0.0602265
ENSDARG00000027009	zgc:85777	0.103163	0.659617	0.332052
ENSDARG00000016774	plekho2	0.103716	0.65966	0.758663
ENSDARG00000070097	vimp	0.104338	0.659701	-1.47657
ENSDARG00000093688	si:ch73-234b20.4	0.105117	0.659743	1.17382
ENSDARG00000093728	si:ch211-223a10.5	0.102074	0.659878	-0.196578
ENSDARG00000036427	slc3a2a	0.103192	0.65996	-1.75442
ENSDARG00000023989	pef1	0.103533	0.65998	-0.0664127
ENSDARG00000098070	CABZ01085140.1	0.104216	0.66002	-1.78276
ENSDARG00000004988	ppp3ca	0.102228	0.660061	0.181425
ENSDARG00000029660	commd5	0.1006	0.660124	1.0072
ENSDARG00000009851	wdr41	0.101874	0.660204	1.30119
ENSDARG00000011272	uqcc2	0.102223	0.660224	0.996238
ENSDARG00000077473	mych	0.102443	0.660243	-1.95532
ENSDARG00000038785	abcf2a	0.103101	0.660282	-0.00822219
ENSDARG00000022303	higd1a	0.103659	0.660321	-1.10961
ENSDARG00000102369	st3gal2	0.105402	0.660415	0.972673
ENSDARG00000043334	ccdc6a	0.100399	0.660455	-2.405
ENSDARG00000070108	dek	0.101797	0.660532	-1.6239
ENSDARG00000100803	zgc:113443	0.101971	0.66055	1.36442
ENSDARG00000041340	mrpl51	0.100539	0.660807	0.469609
ENSDARG00000016086	smurf1	0.101119	0.660843	-2.46446
ENSDARG00000099283	epb41a	0.101851	0.660878	0.518487
ENSDARG00000026616	zgc:113425	0.102423	0.660914	-0.226743
ENSDARG00000061207	ttc7b	0.10302	0.660949	-3.24797
ENSDARG00000040984	hspa13	0.10105	0.661174	0.381949
ENSDARG00000054804	anp32e	0.101311	0.661191	-1.96593
ENSDARG00000001057	bysl	0.10179	0.661208	-0.030429
ENSDARG00000020798	necap1	0.100978	0.66134	-0.236498
ENSDARG00000044216	fto	0.10086	0.661507	-0.186815
ENSDARG00000068708	ifrd1	0.101112	0.661523	-1.44354
ENSDARG00000041397	eif2b2	0.101745	0.661885	-2.75401
ENSDARG00000012818	csnk2a2a	0.101684	0.662564	-3.31003
ENSDARG00000043328	fip1l1a	0.105745	0.662722	0.335698
ENSDARG00000103288	PDPR	0.106872	0.664384	-2.58817
ENSDARG00000092780	si:ch1073-170o4.1	0.106384	0.6647	1.93046
ENSDARG00000074262	nck1a	0.10629	0.665025	-1.8272
ENSDARG00000100752	RAB21	0.106535	0.665029	0.479254
ENSDARG00000020623	baxa	0.106813	0.665034	0.579187
ENSDARG00000034313	ppp5c	0.106794	0.665196	-2.94807
ENSDARG00000089976	spcs3	0.106383	0.665354	0.285656
ENSDARG00000075570	ide	0.106719	0.665358	1.15139
ENSDARG00000105133	dre-mir-7a-1	0.107415	0.666667	0.143457
ENSDARG00000011301	nae1	0.107659	0.667969	-0.208023
ENSDARG00000063145	tfam	0.109803	0.668265	-2.09499
ENSDARG00000022768	gid8a	0.112132	0.668545	0.296073
ENSDARG00000031048	gspt1	0.110907	0.668566	0.168561
ENSDARG00000027750	dpp7	0.109792	0.668906	-0.52263
ENSDARG00000030012	lrrfip1a	0.112117	0.669173	0.809983
ENSDARG00000095159	si:ch211-286j13.1	0.110867	0.669202	0.730055
ENSDARG00000032117	ddx1	0.110299	0.669216	0.476794
ENSDARG00000077506	tjp1a	0.109253	0.669238	1.0377
ENSDARG00000034187	calm1b	0.108141	0.669268	-0.948489
ENSDARG00000039322	CABZ01088149.1	0.112534	0.669476	-2.26291
ENSDARG00000062511	golga3	0.111392	0.669508	-0.514105
ENSDARG00000097472	si:dkey-45l12.1	0.109747	0.669549	-0.979113
ENSDARG00000099985	cyr61l2	0.112359	0.669794	-1.99246
ENSDARG00000099221	ppp2r2bb	0.112097	0.669802	-2.50563
ENSDARG00000091408	MTCL1	0.111495	0.66982	0.102016
ENSDARG00000028943	mtss1la	0.111213	0.669829	-2.11158
ENSDARG00000103173	stx8	0.110843	0.669838	0.313837
ENSDARG00000100510	ACTR3	0.110275	0.669856	-0.251563
ENSDARG00000017696	diexf	0.109228	0.669884	1.91889
ENSDARG00000011049	slc17a9b	0.112475	0.670103	-2.39806
ENSDARG00000029510	timm17a	0.11131	0.670142	0.0716255
ENSDARG00000056929	kdm6bb	0.110774	0.670162	-0.606113
ENSDARG00000079571	zgc:162161	0.109653	0.670192	0.575468
ENSDARG00000086341	COX7A2	0.10913	0.670213	0.215428
ENSDARG00000104227	nop10	0.112049	0.670433	0.59815
ENSDARG00000036549	agpat3	0.110823	0.670476	-1.85597
ENSDARG00000043388	atraid	0.110588	0.670487	0.029705
ENSDARG00000092305	poldip2	0.110134	0.670498	-0.113979
ENSDARG00000043554	mrpl40	0.109228	0.670531	1.16185
ENSDARG00000027041	pcdh17	0.108327	0.670565	1.28748
ENSDARG00000041870	ift172	0.110743	0.670802	1.2647
ENSDARG00000089138	LONRF2	0.109641	0.670837	-0.272721
ENSDARG00000104128	SNX2	0.109057	0.670862	-0.0510376
ENSDARG00000039390	sdhaf4	0.108458	0.670886	0.612862
ENSDARG00000075021	FAM120A	0.109032	0.671027	0.112316
ENSDARG00000055588	stat5b	0.112047	0.671065	-2.44061
ENSDARG00000003527	mak16	0.111865	0.671078	1.86746
ENSDARG00000074287	sptlc2b	0.108995	0.671193	0.165975
ENSDARG00000086223	si:ch73-144d13.4	0.108922	0.671359	1.75945
ENSDARG00000025577	zgc:66447	0.109634	0.671484	-2.30182
ENSDARG00000052734	hmgcra	0.112973	0.671656	0.0436124
ENSDARG00000000568	ell	0.112042	0.671698	-2.09239
ENSDARG00000099213	glyr1	0.113516	0.671948	-0.140718
ENSDARG00000039892	gnpnat1	0.108922	0.672012	-0.537271
ENSDARG00000017338	kidins220b	0.108866	0.672179	0.229754
ENSDARG00000074471	vps39	0.113535	0.672253	1.15639
ENSDARG00000075528	lyrm9	0.112035	0.672332	1.81576
ENSDARG00000025468	bnip3la	0.113765	0.672558	0.489146
ENSDARG00000068787	slc6a17	0.113512	0.672575	-0.0140923
ENSDARG00000068194	klf9	0.113471	0.673203	0.370434
ENSDARG00000045768	cry1a	0.114533	0.673772	-0.699834
ENSDARG00000071036	TRIM14	0.11411	0.673792	0.90277
ENSDARG00000098820	ftr67	0.113389	0.673832	0.374381
ENSDARG00000011921	txnl1	0.114577	0.674074	-0.166095
ENSDARG00000027345	mpzl2b	0.114262	0.674095	-0.063463
ENSDARG00000058088	aifm1	0.114918	0.674376	-2.54041
ENSDARG00000062423	FTCDNL1	0.11439	0.674397	-1.70324
ENSDARG00000043684	bpnt1	0.11525	0.675277	-2.1405
ENSDARG00000022712	stat3	0.115365	0.675576	0.104318
ENSDARG00000035557	gabarapa	0.115074	0.675601	-0.355818
ENSDARG00000099022	faua	0.115209	0.6759	-0.240456
ENSDARG00000014053	olfm1b	0.115698	0.676796	0.270184
ENSDARG00000060030	setd1a	0.115859	0.677093	0.59644
ENSDARG00000054264	cog4	0.116045	0.67739	-0.52101
ENSDARG00000044295	pip5k1ba	0.11628	0.678145	0.0472743
ENSDARG00000077361	bptf	0.116548	0.678899	0.466135
ENSDARG00000042566	rps7	0.116918	0.679945	-0.278375
ENSDARG00000052104	atg4b	0.116895	0.68011	0.669373
ENSDARG00000104022	gcgra	0.117081	0.680695	-1.88833
ENSDARG00000056186	eif5a2	0.117284	0.680987	-1.20357
ENSDARG00000052690	arrdc3a	0.117783	0.681239	0.330754
ENSDARG00000088383	cox5aa	0.117941	0.681529	0.457968
ENSDARG00000103962	add1	0.117585	0.681569	-2.37853
ENSDARG00000001244	srrm1	0.118019	0.681818	-1.54395
ENSDARG00000037998	flot1b	0.117698	0.68186	-2.14788
ENSDARG00000069706	prmt6	0.118286	0.682107	0.66508
ENSDARG00000015759	tspan7	0.11758	0.682192	-1.37327
ENSDARG00000027744	gadd45ba	0.118622	0.683303	-2.12374
ENSDARG00000002167	cacnb1	0.118639	0.68359	-1.56312
ENSDARG00000036675	hnrnpa1b	0.118873	0.683877	0.541994
ENSDARG00000002877	reps1	0.119045	0.684163	-1.51348
ENSDARG00000018562	cope	0.119212	0.684448	-0.852347
ENSDARG00000013063	oxct1a	0.11943	0.685637	-2.00369
ENSDARG00000086332	bri3	0.119698	0.685921	0.0882374
ENSDARG00000003021	hdac8	0.120523	0.686715	0.0440588
ENSDARG00000026680	slc25a14	0.120049	0.686769	-2.19212
ENSDARG00000060489	mrpl32	0.120575	0.686996	0.348514
ENSDARG00000004158	tmem63c	0.12023	0.68705	-2.45036
ENSDARG00000021252	cct6a	0.119986	0.687106	-0.981374
ENSDARG00000077317	snx29	0.120402	0.687332	0.781432
ENSDARG00000019302	mid1ip1b	0.120045	0.687387	-0.874986
ENSDARG00000100916	uvssa	0.12267	0.687555	1.49407
ENSDARG00000041802	rnf141	0.12122	0.688114	-2.59788
ENSDARG00000098466	ube2a	0.122648	0.688163	-0.244336
ENSDARG00000097525	si:ch211-51k14.4	0.120946	0.688172	-0.649698
ENSDARG00000100623	trrap	0.122394	0.68822	0.40974
ENSDARG00000105276	grb2a	0.121025	0.688451	0.453291
ENSDARG00000016080	nob1	0.121555	0.688671	-2.43455
ENSDARG00000035625	snrnp27	0.122944	0.688713	0.279605
ENSDARG00000068478	gpx4a	0.121166	0.68873	-0.544543
ENSDARG00000053820	pcmtd2	0.122625	0.688771	0.771364
ENSDARG00000055868	rsl1d1	0.122341	0.68883	-0.231927
ENSDARG00000101762	fah	0.122177	0.689165	0.416177
ENSDARG00000090223	msl1b	0.121466	0.689286	-2.93556
ENSDARG00000009754	zc3h11a	0.122605	0.689381	-1.6368
ENSDARG00000029533	rpl18	0.12229	0.689441	-0.367987
ENSDARG00000042477	nr2c2	0.122095	0.689502	0.35029
ENSDARG00000045803	mfge8b	0.122151	0.689778	-1.26951
ENSDARG00000041400	ndufa3	0.121842	0.68984	0.611147
ENSDARG00000090778	ttll1	0.122065	0.690116	-3.27117
ENSDARG00000003570	hsp90b1	0.123902	0.693392	-0.967712
ENSDARG00000013787	gucy1a3	0.123977	0.693662	0.109996
ENSDARG00000022085	ENSDARG00000022085	0.126039	0.694444	-2.09082
ENSDARG00000031317	ppdpfb	0.126139	0.694709	-0.330108
ENSDARG00000075098	wdr17	0.125943	0.695048	-1.50688
ENSDARG00000009685	ppa2	0.125741	0.695122	0.603336
ENSDARG00000015057	ube2d4	0.125916	0.695217	-1.27488
ENSDARG00000056378	ifi30	0.125792	0.695387	0.108569
ENSDARG00000079780	HNRNPUL1	0.129535	0.695431	-2.14386
ENSDARG00000032319	mest	0.125594	0.695462	-2.11463
ENSDARG00000075252	phrf1	0.12922	0.695505	0.124894
ENSDARG00000043275	mgmt	0.124913	0.695614	0.819777
ENSDARG00000019398	psma6a	0.124552	0.69569	0.0905467
ENSDARG00000104111	mrps30	0.125691	0.695728	0.527981
ENSDARG00000070122	stk11ip	0.129307	0.695763	0.694961
ENSDARG00000098821	sec14l1	0.125377	0.695804	-0.675767
ENSDARG00000078106	ocrl	0.128763	0.695911	0.596392
ENSDARG00000029353	serpine2	0.124759	0.695958	-1.4987
ENSDARG00000036279	lamc1	0.129427	0.69602	-0.43938
ENSDARG00000039987	hivep2a	0.125452	0.69607	0.26792
ENSDARG00000086037	jam3a	0.129204	0.696095	1.28686
ENSDARG00000075627	abhd10b	0.12525	0.696147	1.01039
ENSDARG00000044820	cstf1	0.128776	0.69617	0.117421
ENSDARG00000076532	si:ch211-222l21.1	0.124797	0.696225	-1.2156
ENSDARG00000018627	arl5a	0.1304	0.696384	0.367025
ENSDARG00000042496	parp12a	0.125318	0.696413	0.16639
ENSDARG00000070187	dyrk1b	0.128978	0.696429	0.667727
ENSDARG00000033280	TPO	0.130146	0.696459	-1.514
ENSDARG00000012353	vipr2	0.128726	0.696505	-2.0198
ENSDARG00000063437	wnt9a	0.129779	0.696534	0.679243
ENSDARG00000102491	gpr142	0.128466	0.696581	-1.6406
ENSDARG00000078835	ict1	0.129191	0.696686	0.520034
ENSDARG00000090901	si:ch211-256e16.11	0.130245	0.696714	-1.53097
ENSDARG00000069169	cerk	0.125151	0.696757	0.783175
ENSDARG00000099729	pcdh10a	0.129895	0.696791	-1.51239
ENSDARG00000099143	fnta	0.128528	0.69684	-2.43497
ENSDARG00000045639	elavl4	0.130391	0.69697	-1.60307
ENSDARG00000069970	lingo2b	0.130018	0.697046	-3.18827
ENSDARG00000031283	vamp1	0.128699	0.697099	-0.189839
ENSDARG00000037909	C3H19orf52	0.128387	0.697177	-1.80721
ENSDARG00000002362	ubald1a	0.130638	0.697479	-1.76777
ENSDARG00000020467	safb	0.130887	0.697733	-1.98185
ENSDARG00000003938	rpa1	0.128375	0.697774	-1.56931
ENSDARG00000032056	arl6	0.127478	0.697845	0.85954
ENSDARG00000091563	snw1	0.128134	0.697854	-0.731642
ENSDARG00000079286	bcr	0.131089	0.697987	-1.3395
ENSDARG00000105118	zgc:171566	0.127363	0.698016	-2.17165
ENSDARG00000020625	jak1	0.128201	0.698113	-1.88372
ENSDARG00000097310	C25H15orf40	0.131182	0.69824	-1.42865
ENSDARG00000077950	tor1	0.128262	0.698372	0.966755
ENSDARG00000039729	asap1b	0.128125	0.698454	0.523838
ENSDARG00000044298	phax	0.127701	0.698536	-2.80946
ENSDARG00000016548	eif5b	0.127347	0.698618	-0.405998
ENSDARG00000034056	csnk1g2b	0.127788	0.698795	6.82329e-05
ENSDARG00000058993	rock1	0.127139	0.698962	0.358404
ENSDARG00000057913	syt11a	0.128124	0.699054	-1.37788
ENSDARG00000099532	ubl3a	0.127317	0.699222	-0.137894
ENSDARG00000018966	cyb5r1	0.127033	0.699307	-1.83207
ENSDARG00000029874	khk	0.127121	0.699567	0.666444
ENSDARG00000006010	bmi1a	0.13171	0.700168	0.184292
ENSDARG00000075530	pigu	0.132083	0.702092	-2.02394
ENSDARG00000024828	tmem134	0.135426	0.703189	0.722867
ENSDARG00000006546	ak4	0.135132	0.703279	-0.251112
ENSDARG00000030537	psmc1a	0.135521	0.703431	-0.359854
ENSDARG00000063596	wbscr22	0.13525	0.703522	0.225395
ENSDARG00000020241	icmt	0.135038	0.703612	0.896792
ENSDARG00000069525	gpn3	0.135369	0.703764	-0.13134
ENSDARG00000102317	rpl26	0.135091	0.703856	-0.1366
ENSDARG00000026862	aktip	0.132557	0.704013	-1.76547
ENSDARG00000087749	ccser2a	0.135005	0.704191	0.482371
ENSDARG00000030789	ddx18	0.132701	0.704261	-0.254225
ENSDARG00000016038	hacd3	0.134021	0.70447	1.11438
ENSDARG00000099257	si:ch73-119p20.1	0.132892	0.704508	-2.0177
ENSDARG00000021494	hnf4a	0.136688	0.704545	0.158826
ENSDARG00000071060	naa10	0.133702	0.704564	0.401145
ENSDARG00000039328	CCNDBP1	0.136312	0.704638	0.54927
ENSDARG00000098681	si:ch73-138e16.7	0.134223	0.704715	1.61026
ENSDARG00000032083	dpysl2b	0.134989	0.70477	-1.78514
ENSDARG00000058543	lama5	0.133761	0.704809	0.42301
ENSDARG00000070903	met	0.136496	0.704878	-0.984958
ENSDARG00000035622	xbp1	0.134	0.705054	-1.13592
ENSDARG00000087933	zgc:174972	0.134848	0.705107	-1.53311
ENSDARG00000005049	rab20	0.136659	0.705118	0.790188
ENSDARG00000099799	si:dkey-11f4.16	0.13368	0.70515	0.294943
ENSDARG00000098639	pycr1b	0.136309	0.705212	1.1292
ENSDARG00000028327	gmfb	0.133429	0.705246	-0.201357
ENSDARG00000008784	prpf4ba	0.134985	0.70535	0.732809
ENSDARG00000037514	hdac3	0.134697	0.705446	0.158087
ENSDARG00000009315	clgn	0.133591	0.705491	-2.4399
ENSDARG00000053404	zgc:56064	0.133182	0.705588	-1.38312
ENSDARG00000009472	med19b	0.136914	0.705596	0.280841
ENSDARG00000102081	mprip	0.134838	0.705688	-2.40793
ENSDARG00000058593	sri	0.133642	0.705736	-1.03104
ENSDARG00000037018	gab1	0.136277	0.705786	0.172325
ENSDARG00000075369	nck1b	0.133337	0.705833	-0.206317
ENSDARG00000077614	C13H6orf203	0.137172	0.705835	-2.53992
ENSDARG00000077811	sox11a	0.13465	0.706028	-3.01448
ENSDARG00000022564	C18H11orf58	0.136184	0.706122	-2.00283
ENSDARG00000060445	elp6	0.136244	0.706362	-2.34431
ENSDARG00000041362	chmp7	0.134608	0.706612	0.606662
ENSDARG00000045129	fkbp10b	0.138058	0.710121	-0.410832
ENSDARG00000077499	plekho1b	0.13987	0.7104	0.863062
ENSDARG00000035122	camsap1b	0.139226	0.710611	0.717633
ENSDARG00000041599	zgc:91860	0.139647	0.710737	0.321104
ENSDARG00000033126	prkrip1	0.139368	0.710843	-0.139875
ENSDARG00000091079	MALSU1	0.13898	0.71095	0.486194
ENSDARG00000036107	txnipa	0.139781	0.710969	0.0561117
ENSDARG00000102684	LRRC1	0.139467	0.711075	0.740219
ENSDARG00000102795	tob2	0.139177	0.711183	-1.95772
ENSDARG00000068264	grhpra	0.139605	0.711307	0.304415
ENSDARG00000068868	nap1l4b	0.138949	0.711523	0.529963
ENSDARG00000101606	rims2a	0.138925	0.712097	-1.27493
ENSDARG00000045139	ca7	0.140166	0.71223	-0.648874
ENSDARG00000003573	dctn5	0.13884	0.712439	-1.48956
ENSDARG00000076092	slc31a2	0.140375	0.71246	0.264766
ENSDARG00000016496	cdk8	0.140909	0.71258	0.226468
ENSDARG00000045463	ralaa	0.138914	0.712672	-0.0773185
ENSDARG00000011783	stag2a	0.138735	0.712783	-1.11693
ENSDARG00000071395	camk2g1	0.138823	0.713015	-1.52209
ENSDARG00000103747	cav1	0.140772	0.713147	2.03168
ENSDARG00000076292	tns2a	0.141705	0.713154	0.646343
ENSDARG00000103038	pik3r3a	0.141395	0.713264	-0.226707
ENSDARG00000052438	actr2a	0.142214	0.71327	-0.505381
ENSDARG00000086881	IER2	0.141734	0.713381	-1.78323
ENSDARG00000061742	clasrp	0.143512	0.713391	1.61268
ENSDARG00000090788	cstf2	0.140685	0.713488	-1.75841
ENSDARG00000058871	FBXW12	0.141469	0.713492	-1.75272
ENSDARG00000059939	dab1a	0.142328	0.713496	-1.70392
ENSDARG00000043856	amd1	0.143261	0.713501	-1.33853
ENSDARG00000032353	tiprl	0.141133	0.713604	-3.15416
ENSDARG00000023279	psmd4b	0.141989	0.713608	0.0459521
ENSDARG00000062909	furina	0.14358	0.713615	-1.64864
ENSDARG00000099453	elof1	0.140753	0.713716	-1.42712
ENSDARG00000038075	cyc1	0.141654	0.713719	-1.31564
ENSDARG00000013741	lancl1	0.142588	0.713722	-2.20225
ENSDARG00000071240	aars2	0.141349	0.713831	-2.04164
ENSDARG00000028957	maff	0.142165	0.713834	-1.91694
ENSDARG00000038858	setd7	0.142634	0.713948	0.440831
ENSDARG00000034668	celf3a	0.143485	0.71395	-0.199157
ENSDARG00000002880	ccdc132	0.143179	0.714061	0.982835
ENSDARG00000098832	fam168a	0.143904	0.714062	0.407561
ENSDARG00000036811	ifrd2	0.145528	0.714065	-0.291074
ENSDARG00000099195	ier2	0.145298	0.714175	-1.0136
ENSDARG00000070683	dkk3b	0.146074	0.714396	-0.534662
ENSDARG00000020405	napab	0.145375	0.714396	-1.83088
ENSDARG00000019341	gpc1a	0.143014	0.714398	-0.57145
ENSDARG00000102874	immt	0.145069	0.714507	0.273333
ENSDARG00000020008	vcp	0.144291	0.714509	-1.41678
ENSDARG00000039820	mea1	0.143438	0.71451	-0.211234
ENSDARG00000038025	cbx7a	0.146282	0.714615	-1.54934
ENSDARG00000000857	mapk14a	0.145481	0.714617	0.261092
ENSDARG00000042724	supt5h	0.143902	0.714621	0.902529
ENSDARG00000044511	etv5b	0.14315	0.714623	-1.62936
ENSDARG00000100119	caskb	0.14591	0.714726	0.492692
ENSDARG00000069297	upf3a	0.145192	0.714729	0.628706
ENSDARG00000068641	taf10	0.146069	0.714946	-0.202212
ENSDARG00000099510	cnn3a	0.142973	0.714961	-0.579843
ENSDARG00000092115	eif4a1a	0.145779	0.715058	-0.356873
ENSDARG00000021808	nmt2	0.145052	0.715062	0.353267
ENSDARG00000095947	adkb	0.144198	0.715066	-2.59876
ENSDARG00000016809	prkacab	0.146762	0.715272	-2.07979
ENSDARG00000098627	gspt1l	0.145905	0.715278	-1.76491
ENSDARG00000019874	hsph1	0.148482	0.715478	0.228358
ENSDARG00000058114	impad1	0.147632	0.715484	0.465907
ENSDARG00000099730	pkma	0.152063	0.715556	-1.22524
ENSDARG00000079312	kmt2ca	0.146613	0.715603	-0.228326
ENSDARG00000098591	tubb4b	0.145051	0.715618	-0.658817
ENSDARG00000001889	tuba1a	0.147713	0.715701	-1.89812
ENSDARG00000003145	CLMP	0.144723	0.715732	-1.85363
ENSDARG00000097503	si:ch73-288o11.5	0.146694	0.715822	-0.0695839
ENSDARG00000001897	man2b1	0.147843	0.715918	-0.760927
ENSDARG00000079202	parp2	0.144754	0.715953	-2.73417
ENSDARG00000076223	SERP1	0.148475	0.716021	-0.922285
ENSDARG00000094327	si:dkey-205k8.5	0.14763	0.716031	-2.08338
ENSDARG00000009796	klc1a	0.152908	0.716077	-1.82573
ENSDARG00000004023	isl1	0.151957	0.716086	-1.31732
ENSDARG00000036482	hexim1	0.145046	0.716174	-1.88868
ENSDARG00000007753	cpne2	0.147056	0.716258	-1.80028
ENSDARG00000098771	cbx8b	0.152932	0.716286	-2.5009
ENSDARG00000005513	naca	0.144672	0.71629	-0.504857
ENSDARG00000038855	chmp5a	0.149802	0.716328	-0.00298368
ENSDARG00000062147	otc	0.148281	0.71635	0.473022
ENSDARG00000094242	si:dkey-20i20.13	0.153503	0.716385	-3.1518
ENSDARG00000042282	itga6a	0.15192	0.716407	0.263043
ENSDARG00000086416	med11	0.147124	0.716475	1.69473
ENSDARG00000039830	gng5	0.149775	0.716491	0.601678
ENSDARG00000075564	fam13a	0.151585	0.716518	-1.27457
ENSDARG00000056638	pir	0.149949	0.716541	-2.62049
ENSDARG00000005586	zbtb20	0.149234	0.716553	-1.44579
ENSDARG00000059906	sdc4	0.148333	0.716565	-2.16019
ENSDARG00000058494	dnaja3a	0.147624	0.716578	5.1341e-05
ENSDARG00000042671	C2H1orf27	0.152878	0.716605	0.470328
ENSDARG00000029100	chchd1	0.151952	0.716617	-1.88282
ENSDARG00000013117	hiat1a	0.149728	0.716654	-1.85032
ENSDARG00000058444	snx6	0.151481	0.716679	-1.9354
ENSDARG00000007257	rab5ab	0.147346	0.716692	-2.21269
ENSDARG00000078041	xpo1a	0.153322	0.716703	0.132539
ENSDARG00000067850	jund	0.152574	0.716716	-1.36321
ENSDARG00000054814	PTP4A3	0.149275	0.716767	-1.57958
ENSDARG00000063249	mrpl9	0.151378	0.716841	0.307635
ENSDARG00000016864	farsb	0.148194	0.716895	1.58516
ENSDARG00000069763	etv5a	0.14749	0.716909	-0.195748
ENSDARG00000042777	ndufa11	0.153483	0.716912	0.646021
ENSDARG00000097429	si:dkey-192l18.11	0.151833	0.716939	-1.57622
ENSDARG00000061159	gltscr1	0.149573	0.716981	0.915574
ENSDARG00000011498	si:ch211-212o1.2	0.149205	0.717095	-2.10164
ENSDARG00000020131	fnbp1l	0.1476	0.717125	0.67721
ENSDARG00000061713	tpd52	0.152752	0.717134	-0.62852
ENSDARG00000101446	PCP4L1	0.151249	0.717164	-2.16208
ENSDARG00000099078	SLC29A2	0.149718	0.717195	-2.6401
ENSDARG00000054942	lgals2a	0.153283	0.717231	-0.38595
ENSDARG00000102645	usp47	0.15255	0.717246	-0.389969
ENSDARG00000028012	tpmt.2	0.153757	0.717327	-1.91697
ENSDARG00000100938	hint2	0.151334	0.717375	0.791366
ENSDARG00000098458	RPL37A	0.149078	0.717424	0.127062
ENSDARG00000045543	atp6v1f	0.15178	0.717472	-0.202385
ENSDARG00000095623	dpm2	0.149093	0.717638	0.321394
ENSDARG00000004581	sel1l	0.152732	0.717664	-2.88329
ENSDARG00000004227	pde3a	0.151234	0.7177	1.27548
ENSDARG00000040072	scpep1	0.14901	0.717968	0.898359
ENSDARG00000033140	desi1a	0.151034	0.718025	0.148222
ENSDARG00000043402	MRPL55	0.151012	0.718189	0.642472
ENSDARG00000007279	yipf5	0.151217	0.718236	0.64602
ENSDARG00000055989	tmem161b	0.154079	0.718269	0.793474
ENSDARG00000040465	irf2	0.150969	0.718352	-1.73942
ENSDARG00000062248	ptpn21	0.150955	0.718891	0.160125
ENSDARG00000103118	cib1	0.150618	0.719008	0.166815
ENSDARG00000060922	dgcr14	0.154362	0.719208	0.00609348
ENSDARG00000076464	lamtor1	0.150671	0.719219	0.18978
ENSDARG00000016490	rab11fip3	0.150841	0.71943	0.261934
ENSDARG00000091592	peli1a	0.155062	0.720029	-2.64292
ENSDARG00000039346	ndufa5	0.15504	0.720556	0.457696
ENSDARG00000014522	cdh6	0.15552	0.720642	0.213634
ENSDARG00000040623	fosl2	0.154832	0.720879	-1.3426
ENSDARG00000077533	eif3f	0.155349	0.720964	-0.445502
ENSDARG00000038106	slc37a4a	0.155001	0.721083	0.515025
ENSDARG00000055837	arhgef1b	0.155466	0.721168	0.175909
ENSDARG00000045367	tuba1b	0.155826	0.721939	-1.35789
ENSDARG00000086764	MDC1	0.156374	0.723962	-2.32773
ENSDARG00000002937	meis1a	0.1571	0.725291	-1.03628
ENSDARG00000012682	pfn2l	0.156903	0.725619	-1.17844
ENSDARG00000044241	dram2b	0.15699	0.725818	-0.149365
ENSDARG00000006370	atp6v1h	0.15758	0.727669	-0.327105
ENSDARG00000014148	med22	0.157898	0.727701	-0.964264
ENSDARG00000100487	nploc4	0.157787	0.727866	-0.232671
ENSDARG00000071449	itfg3	0.158158	0.728261	-2.15602
ENSDARG00000063069	gripap1	0.158979	0.730296	-1.85955
ENSDARG00000026762	fam126a	0.15903	0.730491	-2.21244
ENSDARG00000056600	papss2b	0.158801	0.73063	-0.726488
ENSDARG00000014731	cacybp	0.159272	0.730686	-1.69109
ENSDARG00000078773	tmem70	0.15894	0.730825	-1.88378
ENSDARG00000025032	nr3c1	0.159631	0.731602	-1.47271
ENSDARG00000075331	golga4	0.160844	0.733142	0.829524
ENSDARG00000057648	dnttip2	0.160752	0.733309	-2.23916
ENSDARG00000077940	VSTM2B	0.160972	0.733333	-1.39309
ENSDARG00000099104	rpl24	0.160672	0.733477	-0.147854
ENSDARG00000018111	kdm7aa	0.160561	0.733813	0.409821
ENSDARG00000039150	lgmn	0.161495	0.733906	-0.778457
ENSDARG00000009447	atp5g3b	0.160113	0.733958	0.0385488
ENSDARG00000070573	mapk3	0.160611	0.734004	-1.59268
ENSDARG00000027572	as3mt	0.160372	0.73415	-0.179327
ENSDARG00000007755	wdr61	0.160457	0.734341	-0.773737
ENSDARG00000036995	lsm6	0.161438	0.734431	0.235616
ENSDARG00000088307	mkl2a	0.161683	0.734453	-2.07923
ENSDARG00000059400	tmem167b	0.161433	0.734957	-2.02866
ENSDARG00000024540	tspan36	0.162132	0.735189	-0.108781
ENSDARG00000007175	recql	0.162542	0.735231	-1.728
ENSDARG00000032369	btbd6b	0.162223	0.735378	-2.0701
ENSDARG00000075459	ptpn20	0.162017	0.735714	-1.23196
ENSDARG00000012747	rer1	0.162498	0.735755	-1.24432
ENSDARG00000016263	zdhhc5a	0.163003	0.735795	0.158712
ENSDARG00000002949	ppp6c	0.162864	0.735963	-0.436268
ENSDARG00000015653	tnip1	0.162439	0.736279	-0.443121
ENSDARG00000042571	rnaseh1	0.162861	0.736486	-0.0547733
ENSDARG00000074367	CR381676.1	0.163599	0.738112	0.847312
ENSDARG00000042145	lhx8b	0.163771	0.738298	-1.01927
ENSDARG00000099960	elovl1a	0.164092	0.739192	-1.48778
ENSDARG00000090764	bcas3	0.16507	0.739253	0.247957
ENSDARG00000078865	cxxc5a	0.16448	0.739561	-1.18789
ENSDARG00000076294	klb	0.164567	0.739745	-1.6761
ENSDARG00000074554	sas	0.165021	0.739774	-1.89844
ENSDARG00000035471	MEGF9	0.164353	0.740085	-1.61917
ENSDARG00000012603	eif3ja	0.164889	0.740113	-2.14077
ENSDARG00000003829	galnt2	0.165377	0.740141	-2.68505
ENSDARG00000036704	tmem18	0.165	0.740296	0.325815
ENSDARG00000094937	si:dkey-31j12.2	0.164798	0.740636	-2.40676
ENSDARG00000018174	gnai2a	0.16656	0.740896	-1.34713
ENSDARG00000090462	mrpl20	0.165694	0.741027	-1.90077
ENSDARG00000069545	atg12	0.166521	0.741416	0.675421
ENSDARG00000057997	tmf1	0.166158	0.741573	-1.84553
ENSDARG00000042660	fam32a	0.16624	0.741754	-0.271556
ENSDARG00000035957	gmnn	0.165968	0.741913	-0.276865
ENSDARG00000100376	amdhd2	0.166445	0.741935	-0.155942
ENSDARG00000044194	tcta	0.167414	0.74198	-0.0613996
ENSDARG00000088444	sell	0.166123	0.742094	-1.8064
ENSDARG00000041306	mrps25	0.167059	0.742138	0.0871694
ENSDARG00000035631	sdf2l1	0.167465	0.74216	-0.286957
ENSDARG00000026090	adprm	0.167642	0.74234	-0.184905
ENSDARG00000062385	flcn	0.166979	0.742477	0.267024
ENSDARG00000074246	rab14	0.167395	0.742498	-1.23023
ENSDARG00000061688	arvcfb	0.167035	0.742657	-0.998714
ENSDARG00000053217	cox7a2a	0.167393	0.743017	0.644998
ENSDARG00000104181	si:dkey-152p16.6	0.168445	0.744267	0.157534
ENSDARG00000069846	zgc:162944	0.16839	0.744437	-0.689867
ENSDARG00000092954	mrpl34	0.168298	0.744607	0.434662
ENSDARG00000076509	polr2d	0.16878	0.745139	-1.45342
ENSDARG00000055719	ino80c	0.169231	0.746186	-1.89452
ENSDARG00000029524	impdh1b	0.169128	0.746704	-0.470023
ENSDARG00000057676	golga7	0.169982	0.748615	-1.5662
ENSDARG00000089233	CSGALNACT1	0.169906	0.748787	-2.57958
ENSDARG00000036394	pop7	0.170368	0.748963	-1.75733
ENSDARG00000013542	lpgat1	0.170851	0.748966	0.358976
ENSDARG00000018976	sptlc2a	0.170441	0.749136	-2.47557
ENSDARG00000058419	gcn1l1	0.170635	0.749309	-1.4583
ENSDARG00000023396	atg5	0.170334	0.749481	0.313042
ENSDARG00000006225	ddx39aa	0.170786	0.749482	-0.316315
ENSDARG00000104864	klhdc2	0.172	0.749486	0.47237
ENSDARG00000070623	med10	0.171986	0.749657	0.0281169
ENSDARG00000029581	tbc1d7	0.171842	0.75	-2.40746
ENSDARG00000057577	mbtps2	0.171979	0.750172	-2.55229
ENSDARG00000063578	DGKI	0.171612	0.750344	-0.710306
ENSDARG00000075942	FRMD5	0.171835	0.750515	-0.0565244
ENSDARG00000014646	aoc2	0.171251	0.750517	0.35464
ENSDARG00000052625	fkbp1b	0.171397	0.750689	0.357457
ENSDARG00000035389	fcho2	0.171481	0.75086	-1.83787
ENSDARG00000043094	gnas	0.172539	0.75137	0.0912116
ENSDARG00000026845	rhoaa	0.173167	0.752049	-0.349738
ENSDARG00000100170	pam	0.173324	0.752218	-0.687049
ENSDARG00000076229	mkl1b	0.173118	0.752563	-2.19616
ENSDARG00000038687	nfkb2	0.173007	0.752909	-2.01185
ENSDARG00000006257	vldlr	0.173535	0.75307	-1.44628
ENSDARG00000101059	dhx36	0.173096	0.753078	1.54413
ENSDARG00000051934	kxd1	0.173785	0.753238	0.556987
ENSDARG00000104462	SLC35E2B	0.173871	0.753406	-0.0604705
ENSDARG00000052351	ZXDC	0.174045	0.753574	-2.69192
ENSDARG00000041085	C18H15orf38	0.174536	0.755102	0.403548
ENSDARG00000061235	alg5	0.174866	0.755948	-0.442249
ENSDARG00000005468	irf2bp1	0.175201	0.757473	-1.69125
ENSDARG00000093448	mpc1	0.175845	0.758995	-0.131771
ENSDARG00000068177	pak2a	0.17589	0.759159	-1.48024
ENSDARG00000019332	C24H11orf65	0.176052	0.759322	0.41619
ENSDARG00000034086	zgc:65895	0.17628	0.759485	-1.0643
ENSDARG00000060977	zgc:153018	0.176544	0.760325	-2.75484
ENSDARG00000069603	taok1a	0.17822	0.760913	-1.24451
ENSDARG00000021399	yipf2	0.177186	0.760972	-0.498557
ENSDARG00000070849	rps15	0.178294	0.761074	-0.183568
ENSDARG00000099658	si:ch211-248k15.3	0.177919	0.761104	-1.42992
ENSDARG00000023298	rps27.1	0.177346	0.761134	-0.184897
ENSDARG00000087657	fasn	0.178426	0.761234	0.588475
ENSDARG00000035505	nelfb	0.17867	0.761394	0.0874674
ENSDARG00000058232	fbrsl1	0.178219	0.761425	-1.34723
ENSDARG00000040707	CHCHD4	0.177748	0.761456	-2.0102
ENSDARG00000076317	plod3	0.17716	0.761486	-1.98466
ENSDARG00000013830	osbpl2b	0.177889	0.761616	-0.254458
ENSDARG00000028699	crkl	0.177122	0.761663	-0.169795
ENSDARG00000000666	creg2	0.177083	0.76184	-2.23323
ENSDARG00000002190	chmp2bb	0.178152	0.761937	0.0432937
ENSDARG00000051852	kcnc1a	0.17767	0.761969	-2.08598
ENSDARG00000062515	tecpr1a	0.179299	0.762542	0.245573
ENSDARG00000010572	slc25a25a	0.179376	0.762701	-2.09385
ENSDARG00000094780	L3MBTL4	0.179979	0.762825	-2.76716
ENSDARG00000006092	rad21a	0.179575	0.762859	-1.60441
ENSDARG00000070786	znf770	0.179081	0.762894	-3.23182
ENSDARG00000097962	si:ch211-214g1.4	0.179766	0.763017	-1.2403
ENSDARG00000104782	oaz1b	0.179273	0.763052	-0.90969
ENSDARG00000076754	slc9a7	0.17996	0.763333	1.25857
ENSDARG00000021611	im:7152756	0.179934	0.763509	-1.81911
ENSDARG00000087277	selj	0.181526	0.763733	-0.0917902
ENSDARG00000103553	sf3b3	0.181079	0.763769	-2.10489
ENSDARG00000104018	mtpn	0.181644	0.763889	-0.655647
ENSDARG00000078815	grk5l	0.180609	0.763963	-0.0344837
ENSDARG00000086159	si:ch73-206d17.1	0.181398	0.764082	-1.18347
ENSDARG00000058108	EPS8L2	0.180823	0.76412	-0.231555
ENSDARG00000104372	gnb1b	0.180591	0.764138	-1.18126
ENSDARG00000027887	zfyve21	0.1815	0.764238	-1.35955
ENSDARG00000042147	rbbp5	0.181066	0.764276	-2.29835
ENSDARG00000091001	mycbp	0.180423	0.764314	0.333154
ENSDARG00000067591	pura	0.181343	0.764589	-0.116257
ENSDARG00000029596	trim55a	0.182069	0.764706	0.79648
ENSDARG00000030981	tmem127	0.182191	0.764861	1.29943
ENSDARG00000100167	CSDC2	0.182242	0.765017	1.25632
ENSDARG00000035329	capns1a	0.182879	0.765132	-0.191871
ENSDARG00000062672	si:dkey-100n10.2	0.183079	0.765286	-1.43796
ENSDARG00000080000	si:dkey-178e17.1	0.183214	0.76544	0.666976
ENSDARG00000068995	zgc:101846	0.184216	0.765513	-1.15795
ENSDARG00000061004	cox11	0.183326	0.765594	0.915363
ENSDARG00000076296	triqk	0.18285	0.765635	-1.46366
ENSDARG00000068143	slc39a6	0.182609	0.765831	0.816508
ENSDARG00000021135	dhrs2	0.18274	0.765985	0.117846
ENSDARG00000041728	man1a2	0.184187	0.766013	0.589769
ENSDARG00000067717	tomm7	0.18277	0.76614	-0.235312
ENSDARG00000038068	ddx5	0.184108	0.766361	-0.123237
ENSDARG00000101794	atp6v0e1	0.183619	0.766404	-0.720564
ENSDARG00000104491	AMPD2	0.184116	0.766514	-1.15974
ENSDARG00000067560	gtf2h3	0.184819	0.766623	0.104706
ENSDARG00000078139	appl2	0.183939	0.76671	-1.27137
ENSDARG00000077732	alyref	0.184973	0.766775	0.449058
ENSDARG00000059337	tgif1	0.184055	0.766863	0.247231
ENSDARG00000063310	oxr1b	0.184628	0.766971	-1.32003
ENSDARG00000007219	actn1	0.184756	0.767123	0.863159
ENSDARG00000067626	ywhag1	0.186496	0.767141	0.421864
ENSDARG00000089924	aldh2.1	0.18751	0.767203	-0.321647
ENSDARG00000021466	ireb2	0.183819	0.767213	-0.179801
ENSDARG00000105172	rnf168	0.18774	0.767352	0.927393
ENSDARG00000029146	lrp1ab	0.187429	0.767375	-0.94004
ENSDARG00000062216	narfl	0.187801	0.767502	0.37478
ENSDARG00000008384	hdac6	0.187372	0.767547	-2.90965
ENSDARG00000078141	ELFN1	0.185379	0.767578	-1.31777
ENSDARG00000020261	rab2a	0.186478	0.767638	-0.900714
ENSDARG00000012763	arl13b	0.187078	0.767742	-1.61922
ENSDARG00000087555	si:ch73-308l14.2	0.18628	0.767984	0.112277
ENSDARG00000063341	C2H1orf123	0.185862	0.768031	-0.0688186
ENSDARG00000053047	eif2s2	0.187301	0.768041	-0.924481
ENSDARG00000102070	si:ch211-87l2.1	0.186899	0.768088	-2.1919
ENSDARG00000092855	SRBD1	0.186474	0.768135	1.14242
ENSDARG00000054696	psmb4	0.186254	0.768158	-0.630841
ENSDARG00000099741	mvb12a	0.186077	0.768182	-1.67103
ENSDARG00000035890	fuca1.1	0.187016	0.768238	-0.161928
ENSDARG00000043134	cux1b	0.188084	0.768293	-0.735855
ENSDARG00000021864	rplp1	0.186199	0.768332	-0.181049
ENSDARG00000012953	mob1bb	0.18563	0.76838	-1.73347
ENSDARG00000045513	taf3	0.18586	0.768531	-2.11079
ENSDARG00000055781	ptger3	0.187295	0.768536	-1.06936
ENSDARG00000104470	syngr2b	0.186874	0.768584	-0.731013
ENSDARG00000032114	slain2	0.189776	0.76879	-2.46081
ENSDARG00000077664	zgc:110239	0.189721	0.768961	-0.291794
ENSDARG00000041068	got2a	0.189038	0.769034	0.798383
ENSDARG00000034215	rab42a	0.189693	0.769133	0.24749
ENSDARG00000001777	nup155	0.189352	0.769329	1.08268
ENSDARG00000014190	sst2	0.188892	0.769379	2.805
ENSDARG00000016360	kpna1	0.189386	0.769476	-0.301924
ENSDARG00000045249	nif3l1	0.189026	0.769526	-0.0115478
ENSDARG00000039338	gadd45gip1	0.189559	0.769623	0.290218
ENSDARG00000102365	tceb3	0.189317	0.769821	-0.790794
ENSDARG00000021370	actr6	0.190379	0.769866	0.385208
ENSDARG00000058818	rbm38	0.188801	0.769872	-1.79896
ENSDARG00000089921	smim4	0.190555	0.770013	0.794582
ENSDARG00000025091	ezrb	0.190336	0.770038	-1.82281
ENSDARG00000096319	si:ch211-239j9.1	0.188727	0.770045	-0.969465
ENSDARG00000055676	armt1	0.190147	0.77021	-0.331789
ENSDARG00000067795	crfb6	0.191192	0.770596	-0.145416
ENSDARG00000009031	tnikb	0.190878	0.770794	0.481597
ENSDARG00000093108	si:ch211-69l10.2	0.191066	0.770939	0.244559
ENSDARG00000043012	napgb	0.19159	0.771031	-0.392756
ENSDARG00000036329	ndufa1	0.192849	0.771069	0.260704
ENSDARG00000079000	tp53bp1	0.191149	0.771084	-1.66762
ENSDARG00000054128	im:7136021	0.19152	0.771374	-2.02066
ENSDARG00000018602	rab5aa	0.192169	0.771465	-1.54005
ENSDARG00000035907	fam49a	0.191564	0.771519	-2.46926
ENSDARG00000006566	nlk1	0.192822	0.771554	0.105842
ENSDARG00000043484	ube2d2	0.192074	0.771636	-0.566431
ENSDARG00000098605	slx1b	0.192008	0.771808	-2.43468
ENSDARG00000059725	hypk	0.193061	0.771842	-0.0723781
ENSDARG00000029415	mtx2	0.192788	0.77204	-0.134925
ENSDARG00000075143	nanp	0.192634	0.772383	-2.45131
ENSDARG00000098121	si:ch73-14h10.4	0.192765	0.772527	-2.27828
ENSDARG00000071097	si:ch73-367f21.4	0.193578	0.772756	-0.0893533
ENSDARG00000045352	cst14a.2	0.192633	0.772871	-0.886462
ENSDARG00000056075	rca2.1	0.193769	0.772898	-0.366579
ENSDARG00000043084	abhd17ab	0.193828	0.773041	-1.61639
ENSDARG00000089190	TANC1	0.193562	0.773241	0.628276
ENSDARG00000021112	c1d	0.194115	0.77381	0.0858271
ENSDARG00000070828	actl6a	0.194341	0.773951	-1.81972
ENSDARG00000044339	rp2	0.194846	0.775344	-1.91266
ENSDARG00000074244	arhgef10lb	0.194964	0.775485	0.595838
ENSDARG00000071150	cica	0.19616	0.775637	0.279966
ENSDARG00000095191	si:dkey-57k2.7	0.195848	0.775841	-1.66411
ENSDARG00000076118	cdip1	0.195924	0.77598	-1.19584
ENSDARG00000101777	pdlim5a	0.195573	0.776045	-1.70512
ENSDARG00000062531	mapk8ip3	0.196134	0.776119	-1.37666
ENSDARG00000077134	gpr158a	0.195686	0.776185	-1.33456
ENSDARG00000020371	g6pc3	0.195826	0.776324	-2.67502
ENSDARG00000031777	pparaa	0.195541	0.776529	0.327234
ENSDARG00000030602	rps19	0.196591	0.776536	0.121289
ENSDARG00000036338	vps11	0.196893	0.776813	0.408029
ENSDARG00000068305	mrps14	0.195424	0.776875	0.437864
ENSDARG00000000069	dap	0.197001	0.776952	0.165328
ENSDARG00000040443	polr2i	0.195458	0.777014	0.598339
ENSDARG00000087471	EME2	0.19652	0.777019	0.866436
ENSDARG00000063559	pigx	0.197178	0.77709	1.25135
ENSDARG00000101662	EEF1D	0.19685	0.777295	0.264225
ENSDARG00000017294	gnai2b	0.19907	0.777301	-0.9035
ENSDARG00000014244	rbmx	0.197814	0.777641	-1.51005
ENSDARG00000016368	zbtb8os	0.198884	0.777641	1.1217
ENSDARG00000069946	itga6b	0.197889	0.777778	-0.181202
ENSDARG00000007693	nfkbiab	0.198983	0.777778	-1.41503
ENSDARG00000027316	tcp11l2	0.19744	0.777847	0.606288
ENSDARG00000079854	SCYL1	0.198151	0.777915	-0.619956
ENSDARG00000002536	tm9sf4	0.198244	0.778052	0.196546
ENSDARG00000078195	fhit	0.19887	0.778119	-1.9546
ENSDARG00000100823	selk	0.19778	0.778121	-1.15794
ENSDARG00000068965	nrip1a	0.198337	0.778189	-1.73457
ENSDARG00000016516	rbm8a	0.200431	0.778388	-0.961183
ENSDARG00000010745	dnaja2l	0.198749	0.778462	-0.311817
ENSDARG00000070426	chac1	0.200519	0.778523	-0.473259
ENSDARG00000078784	mgaa	0.19884	0.778598	-1.32649
ENSDARG00000018907	kat6a	0.197776	0.778602	0.355152
ENSDARG00000021305	slc30a2	0.200425	0.778864	-0.818193
ENSDARG00000096651	gpr108	0.198683	0.778941	0.854212
ENSDARG00000056862	cep63	0.200023	0.77907	-0.230649
ENSDARG00000045359	tceb1b	0.200273	0.779205	-0.220019
ENSDARG00000005179	C17H14orf159	0.200835	0.779268	-0.380115
ENSDARG00000074271	wrb	0.199753	0.779277	-1.60636
ENSDARG00000018914	hnrnpk	0.200374	0.77934	-1.0673
ENSDARG00000024229	ubl7a	0.201035	0.779403	0.302886
ENSDARG00000075758	ywhabb	0.199835	0.779412	-1.56653
ENSDARG00000009505	slmo2	0.202577	0.779456	-0.685279
ENSDARG00000028335	hmga1a	0.201121	0.779537	-1.90339
ENSDARG00000073704	si:dkeyp-72g9.4	0.200017	0.779547	-1.42166
ENSDARG00000007347	degs1	0.201235	0.779671	-0.375128
ENSDARG00000044852	wbp2nl	0.202951	0.779722	-0.710279
ENSDARG00000010953	ndel1a	0.203183	0.779855	0.193907
ENSDARG00000089480	si:dkey-12j5.1	0.202514	0.779927	0.305618
ENSDARG00000098642	PRKAR1B	0.202329	0.780133	-0.280062
ENSDARG00000100013	dhx38	0.202931	0.780193	-1.66075
ENSDARG00000099294	FKBP15	0.202448	0.780266	0.333222
ENSDARG00000014303	vac14	0.203794	0.780385	-0.186809
ENSDARG00000093482	dedd1	0.202492	0.780399	-0.945058
ENSDARG00000104542	ppt2	0.203471	0.780422	0.463879
ENSDARG00000042708	tuba8l	0.201678	0.780547	0.216786
ENSDARG00000004280	seh1l	0.203396	0.780591	0.203975
ENSDARG00000011837	C13H9orf72	0.202316	0.780606	-1.87774
ENSDARG00000042005	elp3	0.201793	0.78068	0.212939
ENSDARG00000017244	chd6	0.20365	0.780855	0.696745
ENSDARG00000102105	dad1	0.20166	0.781022	-0.344482
ENSDARG00000035942	hrh3	0.202247	0.781079	-0.289317
ENSDARG00000016058	fibpa	0.202157	0.781421	0.509314
ENSDARG00000094590	c2cd5	0.202196	0.781553	-2.00233
ENSDARG00000002127	stam	0.205373	0.781699	-1.41317
ENSDARG00000098897	pds5b	0.204941	0.781775	0.111101
ENSDARG00000051916	cdk7	0.205439	0.781829	-1.89826
ENSDARG00000046132	dynlt3	0.205719	0.781959	-0.211791
ENSDARG00000090036	RHOBTB3	0.205887	0.78209	-2.54967
ENSDARG00000059729	si:ch211-89f7.1	0.204719	0.782113	-0.286465
ENSDARG00000003175	stx5al	0.205355	0.782166	-1.25619
ENSDARG00000103511	zfand2a	0.204778	0.782244	-1.45177
ENSDARG00000017775	atp5g3a	0.20749	0.782454	-0.26927
ENSDARG00000041853	rbm39b	0.20705	0.782531	-0.951019
ENSDARG00000037097	slc7a2	0.204712	0.782583	-1.16411
ENSDARG00000005172	dynll2b	0.207661	0.782583	-0.0575741
ENSDARG00000078473	nucks1a	0.20532	0.782635	-0.591096
ENSDARG00000097496	si:dkey-6e2.2	0.207129	0.78266	0.707932
ENSDARG00000038176	cyb561	0.207753	0.782712	-1.53722
ENSDARG00000023190	kpna4	0.207262	0.782789	-1.90417
ENSDARG00000092358	si:ch211-114l13.11	0.207488	0.782918	-1.03699
ENSDARG00000078059	nudcd2	0.20456	0.782922	-1.68364
ENSDARG00000095152	PKIB	0.207039	0.782996	-1.63649
ENSDARG00000003008	prkcea	0.20468	0.783053	0.254691
ENSDARG00000043474	atp2b3a	0.20527	0.783104	0.0787612
ENSDARG00000068967	zgc:153372	0.206339	0.783413	0.359551
ENSDARG00000098810	VSTM2B	0.206972	0.783462	-1.16879
ENSDARG00000102115	ndufc2	0.206405	0.783542	0.130819
ENSDARG00000018328	rhoad	0.206609	0.783671	0.361357
ENSDARG00000070477	dnajc2	0.20676	0.7838	-1.92785
ENSDARG00000037423	smim19	0.206918	0.783929	0.496875
ENSDARG00000042717	adipor1b	0.208432	0.784151	-1.62893
ENSDARG00000029952	ampd2	0.210214	0.784291	-1.7308
ENSDARG00000013670	hyou1	0.209506	0.784579	-1.32275
ENSDARG00000104347	rtn4b	0.20828	0.784615	-1.61392
ENSDARG00000089957	lgi2a	0.210189	0.784751	0.652628
ENSDARG00000095897	atp5e	0.209198	0.784788	0.503091
ENSDARG00000099113	UNC13B	0.210913	0.784795	-0.945483
ENSDARG00000019753	kcnn3	0.212548	0.784803	-1.20112
ENSDARG00000099814	FBXO46	0.211552	0.78484	0.846355
ENSDARG00000086996	si:ch73-234b20.5	0.210138	0.784918	0.374749
ENSDARG00000073801	si:dkeyp-104h9.5	0.210968	0.784921	-2.4502
ENSDARG00000086746	si:ch73-209e20.3	0.209043	0.784956	-0.637204
ENSDARG00000012866	picalma	0.208813	0.784997	-1.97494
ENSDARG00000088672	CABZ01054962.1	0.210443	0.785003	-0.378179
ENSDARG00000094107	TTF1	0.21229	0.785009	-2.41028
ENSDARG00000062109	shdb	0.209425	0.785041	0.655099
ENSDARG00000075677	mrpl17	0.211186	0.785047	0.14647
ENSDARG00000037177	zc3h13	0.210116	0.785085	-1.04658
ENSDARG00000037069	zdhhc14	0.208985	0.785124	-2.69036
ENSDARG00000024728	hdhd2	0.212388	0.785134	-1.79086
ENSDARG00000071506	mgat5	0.208674	0.785165	0.928637
ENSDARG00000039502	eef1a1a	0.21082	0.785255	-1.5366
ENSDARG00000028379	trub2	0.212495	0.785258	-0.0800225
ENSDARG00000078459	cux1a	0.211433	0.785298	-0.326258
ENSDARG00000015158	slc50a1	0.212174	0.78534	0.395772
ENSDARG00000016188	SBNO2	0.211378	0.785464	-1.03734
ENSDARG00000035433	arpc5lb	0.212261	0.785465	1.55762
ENSDARG00000043510	vamp4	0.209372	0.785504	0.682386
ENSDARG00000008748	ube2na	0.21294	0.785507	-0.553338
ENSDARG00000043757	ptbp3	0.210075	0.785546	-0.582305
ENSDARG00000005382	prdm9	0.211834	0.785548	-0.264884
ENSDARG00000092062	si:dkey-201i6.5	0.210813	0.785714	-3.11967
ENSDARG00000035535	rasa1a	0.212098	0.785797	0.527853
ENSDARG00000105117	sdad1	0.20993	0.785882	0.0397039
ENSDARG00000040730	wdr75	0.210061	0.786008	-2.54767
ENSDARG00000003495	madd	0.214285	0.786044	0.0653644
ENSDARG00000040261	runx2a	0.212077	0.786255	-1.93931
ENSDARG00000032206	cthl	0.214062	0.786374	0.476756
ENSDARG00000003383	asb8	0.215362	0.786452	-2.13162
ENSDARG00000005536	ubr7	0.213559	0.786458	-2.06645
ENSDARG00000036282	rnaset2	0.214234	0.786497	-0.232537
ENSDARG00000033899	ap2m1b	0.213265	0.786501	1.00788
ENSDARG00000090895	kansl1a	0.2149	0.786536	-2.16673
ENSDARG00000022340	ufc1	0.215549	0.786575	0.00110819
ENSDARG00000015747	aarsd1	0.213716	0.786582	-1.80073
ENSDARG00000103083	DDB1	0.215577	0.786697	-1.97112
ENSDARG00000016718	mmp11b	0.214492	0.786744	-0.147769
ENSDARG00000070433	vps18	0.215201	0.786782	0.745824
ENSDARG00000004111	esr1	0.215784	0.786819	-0.773327
ENSDARG00000079731	kif13ba	0.214012	0.786828	0.303933
ENSDARG00000070539	arf3a	0.214686	0.786866	0.855407
ENSDARG00000044669	hp1bp3	0.215323	0.786904	-0.924998
ENSDARG00000019364	mbip	0.21346	0.786914	-1.8187
ENSDARG00000013031	mta2	0.214818	0.786989	-1.90764
ENSDARG00000098116	CABZ01089963.1	0.215158	0.787234	-0.682595
ENSDARG00000013475	cct4	0.213978	0.787283	-0.100031
ENSDARG00000003189	psmd1	0.216234	0.787636	-0.38523
ENSDARG00000100428	BOLA2B	0.216942	0.787671	0.948157
ENSDARG00000005078	eif4e3	0.217545	0.787706	-0.284851
ENSDARG00000078435	anapc13	0.216288	0.787757	0.107412
ENSDARG00000101236	cep83	0.216442	0.787879	1.35295
ENSDARG00000056966	nek7	0.216691	0.788	-0.47564
ENSDARG00000061458	phf14	0.219906	0.78805	0.550623
ENSDARG00000070452	saraf	0.21612	0.788087	-0.41253
ENSDARG00000015889	zc3h15	0.216889	0.788121	-1.81702
ENSDARG00000038967	cul3a	0.217502	0.788155	-0.0832756
ENSDARG00000002305	me3	0.217447	0.788319	-2.35571
ENSDARG00000029064	uqcrq	0.217304	0.788363	0.518383
ENSDARG00000056647	KLHL3	0.217379	0.788483	-0.222721
ENSDARG00000042341	tmem251	0.219836	0.788494	-2.09704
ENSDARG00000013804	capns1b	0.219571	0.788701	-0.450155
ENSDARG00000045563	ccdc53	0.219776	0.788939	-0.60755
ENSDARG00000039543	mrps6	0.218013	0.788965	-0.352708
ENSDARG00000022810	fzr1b	0.219567	0.789146	-1.79501
ENSDARG00000102822	pam16	0.219211	0.789354	1.0601
ENSDARG00000093945	VMA21	0.219755	0.789385	0.0826532
ENSDARG00000002917	gls2b	0.219319	0.789474	-0.0728751
ENSDARG00000002656	stxbp5a	0.219103	0.789518	0.510095
ENSDARG00000037101	mtmr7a	0.219445	0.789593	-0.0358971
ENSDARG00000014361	tmbim4	0.218961	0.789683	-0.634435
ENSDARG00000060854	kctd3	0.218958	0.79013	-0.828847
ENSDARG00000043608	eif4ebp1	0.218769	0.790176	-0.098903
ENSDARG00000098786	rangrf	0.218644	0.790341	0.227801
ENSDARG00000097718	stard10	0.220839	0.790541	-0.998631
ENSDARG00000036438	ndufv1	0.218956	0.790579	-0.434036
ENSDARG00000056206	camk2g2	0.221001	0.790658	-2.21837
ENSDARG00000057128	hadhaa	0.218633	0.79079	0.358638
ENSDARG00000068640	rsf1b.1	0.220794	0.790986	-0.873891
ENSDARG00000040452	fam214a	0.222023	0.791036	-0.145697
ENSDARG00000096631	MED9	0.222154	0.791153	0.852627
ENSDARG00000075743	mrpl47	0.221718	0.791246	-1.8867
ENSDARG00000037713	pcnp	0.22186	0.791363	0.0137027
ENSDARG00000062315	sik2b	0.222414	0.791387	-0.949478
ENSDARG00000056150	rbms2b	0.221334	0.791456	0.378005
ENSDARG00000089681	btf3l4	0.222012	0.79148	-0.337219
ENSDARG00000026736	il11ra	0.221591	0.791573	-1.47271
ENSDARG00000079434	si:ch211-208h7.4	0.221311	0.79162	-2.0007
ENSDARG00000104636	si:dkey-112a7.4	0.221676	0.79169	-0.605867
ENSDARG00000038309	dnajc15	0.222928	0.791736	-1.61586
ENSDARG00000076170	pcsk1nl	0.224204	0.791782	-0.7245
ENSDARG00000099563	inpp5ka	0.222354	0.79183	0.532744
ENSDARG00000003531	tcea1	0.223837	0.791991	-0.0760782
ENSDARG00000102128	eps8	0.22281	0.792063	-1.79466
ENSDARG00000043177	lsm1	0.222882	0.792179	-2.06524
ENSDARG00000029406	h2afx	0.223574	0.792201	0.702167
ENSDARG00000019117	parvb	0.224194	0.792222	-0.328637
ENSDARG00000061504	kdm4c	0.223742	0.792316	-1.69038
ENSDARG00000100275	NMI	0.223773	0.792432	-0.0490121
ENSDARG00000100296	pja2	0.223464	0.792642	-2.29844
ENSDARG00000025081	grnb	0.224149	0.792663	0.810105
ENSDARG00000010442	rnf11a	0.223445	0.792805	-3.15335
ENSDARG00000017454	nup50	0.22335	0.792969	-0.231015
ENSDARG00000041314	ndufb9	0.227204	0.793359	0.0280052
ENSDARG00000053446	sub1a	0.227655	0.793425	-0.145
ENSDARG00000079624	amer1	0.227163	0.79352	0.838996
ENSDARG00000057767	nudt4a	0.227702	0.793538	-0.858353
ENSDARG00000042854	ephx1	0.227604	0.79386	0.730486
ENSDARG00000039500	LRFN3	0.227122	0.793956	-1.02487
ENSDARG00000101886	pdxdc1	0.224866	0.794118	0.127768
ENSDARG00000100082	AP3B1	0.228039	0.794198	-0.224219
ENSDARG00000019838	ugdh	0.226984	0.794279	0.646942
ENSDARG00000040864	si:dkey-286j15.1	0.227538	0.794295	0.0653343
ENSDARG00000031214	arcn1b	0.227077	0.794393	-0.555123
ENSDARG00000002607	unm_sa1614	0.226712	0.79449	-2.20917
ENSDARG00000054320	ap2a1	0.226143	0.794589	-1.85018
ENSDARG00000054213	hectd1	0.226352	0.794702	0.331138
ENSDARG00000044304	prrc1	0.226898	0.794717	0.0685264
ENSDARG00000076391	npm2a	0.225218	0.794786	-1.64392
ENSDARG00000034885	bet1	0.226562	0.794815	0.498345
ENSDARG00000076222	zgc:174224	0.229077	0.794872	1.70215
ENSDARG00000041702	rfx6	0.226068	0.794914	-1.86199
ENSDARG00000003213	naa15a	0.226708	0.794928	-1.90163
ENSDARG00000068436	ENSDARG00000068436	0.225585	0.795014	-1.44
ENSDARG00000090747	C21H5orf15	0.226086	0.795028	-0.229086
ENSDARG00000007603	stxbp2	0.225759	0.795127	-0.625633
ENSDARG00000074686	mgea5	0.226898	0.795154	-2.65651
ENSDARG00000104487	MTHFS	0.22586	0.795241	-2.01963
ENSDARG00000005840	got2b	0.229053	0.795306	-1.70209
ENSDARG00000044436	rps6ka4	0.226059	0.795354	-1.21266
ENSDARG00000026406	anxa5a	0.228512	0.795405	-0.327985
ENSDARG00000002396	cry-dash	0.225446	0.795455	0.612326
ENSDARG00000055080	rbm4.2	0.228659	0.795517	0.0770634
ENSDARG00000036785	si:ch211-226m16.2	0.229037	0.79574	-0.821289
ENSDARG00000040300	gtpbp10	0.229498	0.796074	1.0343
ENSDARG00000078386	dync1i2a	0.229003	0.796175	-0.0322682
ENSDARG00000018192	ubr5	0.229789	0.79673	-0.0396283
ENSDARG00000014634	mbtps1	0.230442	0.796739	-2.00129
ENSDARG00000096457	si:dkey-118j18.2	0.23042	0.797172	-0.0402634
ENSDARG00000055151	smyd2a	0.230036	0.797386	-0.419754
ENSDARG00000079291	rapgef3	0.230714	0.797393	-1.43075
ENSDARG00000038991	nsfb	0.230268	0.797496	0.332703
ENSDARG00000059972	raly	0.230391	0.797606	0.180669
ENSDARG00000015649	rap2c	0.231407	0.797941	-1.91489
ENSDARG00000041505	itm2bb	0.231562	0.798051	-0.155426
ENSDARG00000079618	sik2a	0.231258	0.798265	-1.81821
ENSDARG00000015930	rwdd1	0.231382	0.798374	0.0108555
ENSDARG00000086740	phyh	0.231116	0.798588	-0.514904
ENSDARG00000094105	si:ch211-134n17.5	0.2312	0.798698	0.146338
ENSDARG00000069280	tsen15	0.232256	0.799351	-0.976007
ENSDARG00000070386	krtcap2	0.232392	0.799459	-1.5836
ENSDARG00000056877	vamp2	0.232191	0.799784	-0.430373
ENSDARG00000099545	snx25	0.233346	0.800971	-1.58243
ENSDARG00000058861	ncl1	0.232962	0.801189	-2.19441
ENSDARG00000101215	sgip1b	0.233262	0.801403	-0.665088
ENSDARG00000029011	xpnpep1	0.233595	0.801617	-1.80897
ENSDARG00000074431	ddb1	0.233969	0.801831	-1.8374
ENSDARG00000009549	ubr4	0.233229	0.801836	-0.0637239
ENSDARG00000036116	eif3hb	0.233922	0.802263	0.0727391
ENSDARG00000076779	fam13b	0.234199	0.802476	-1.53754
ENSDARG00000074995	eif2b5	0.234397	0.802582	-2.50265
ENSDARG00000103203	vps28	0.235873	0.802674	-1.02403
ENSDARG00000037229	denr	0.234559	0.802688	-0.278239
ENSDARG00000052030	akr1a1b	0.235992	0.802779	0.687872
ENSDARG00000033647	smarcb1a	0.236231	0.802885	-1.6952
ENSDARG00000055930	zc3h7b	0.235003	0.803006	1.48917
ENSDARG00000091138	ACTR3	0.235862	0.803103	-0.354974
ENSDARG00000096711	si:ch211-194k22.8	0.235347	0.803217	0.236597
ENSDARG00000087950	IWS1	0.236906	0.803305	-0.216808
ENSDARG00000039429	adka	0.235469	0.803323	-0.0151203
ENSDARG00000009693	llgl1	0.234901	0.803332	0.244783
ENSDARG00000089172	PTPRM	0.2371	0.80341	-1.50417
ENSDARG00000062016	vps51	0.235551	0.803428	0.741702
ENSDARG00000099685	gnb5a	0.234968	0.803437	-2.05736
ENSDARG00000019188	ube2l3a	0.236541	0.803524	-0.218791
ENSDARG00000045465	lancl2	0.235757	0.803533	-2.1423
ENSDARG00000021372	tob1b	0.236724	0.803629	-1.76833
ENSDARG00000015966	yaf2	0.235228	0.803648	-0.410791
ENSDARG00000098998	snR50	0.237536	0.803723	0.440166
ENSDARG00000090039	reck	0.236802	0.803733	-1.34196
ENSDARG00000089413	mbpb	0.237633	0.803828	-1.78941
ENSDARG00000103114	ndufa4l2a	0.237788	0.803932	-0.55005
ENSDARG00000098646	mthfd2	0.237933	0.804036	0.0642691
ENSDARG00000025555	ormdl3	0.237348	0.804047	-1.7034
ENSDARG00000040620	psmg1	0.237475	0.804151	-1.12271
ENSDARG00000045692	pphln1	0.238447	0.804348	-1.75106
ENSDARG00000015709	hsd17b12a	0.238427	0.804775	-1.7648
ENSDARG00000054191	pgk1	0.238344	0.804936	-0.920922
ENSDARG00000077934	tegt	0.23954	0.805497	-0.998614
ENSDARG00000061370	tsen34	0.239034	0.805614	0.514639
ENSDARG00000017602	ccng2	0.239142	0.805717	-0.99214
ENSDARG00000010957	mpp2b	0.23936	0.80582	-1.35011
ENSDARG00000101094	ATP11B	0.239503	0.805923	0.1781
ENSDARG00000036299	nucb2a	0.238985	0.806041	-2.15016
ENSDARG00000020252	btbd10b	0.239842	0.806128	0.397322
ENSDARG00000069314	tmem199	0.24047	0.807916	-1.68883
ENSDARG00000060477	vps8	0.240714	0.808017	-2.20623
ENSDARG00000043468	sytl3	0.241111	0.808057	-1.07081
ENSDARG00000031435	zgc:56493	0.240875	0.808118	0.42787
ENSDARG00000034178	cpsf1	0.24107	0.808219	-0.916515
ENSDARG00000021556	ubl3b	0.240431	0.808342	-1.49398
ENSDARG00000020699	slc9a8	0.241497	0.808947	-1.82614
ENSDARG00000061490	u2surp	0.242316	0.809024	-0.974875
ENSDARG00000037199	C9H2orf76	0.242295	0.809186	-1.6025
ENSDARG00000102403	cry3	0.24228	0.809349	-1.86775
ENSDARG00000101915	PIN1	0.241833	0.809574	-1.58251
ENSDARG00000052966	nmt1a	0.242057	0.809674	0.268717
ENSDARG00000087377	lbh	0.242188	0.809774	-0.637014
ENSDARG00000011079	wdr3	0.242778	0.810173	-0.160239
ENSDARG00000070098	C1H10orf12	0.243488	0.81057	0.0638871
ENSDARG00000099439	serp1	0.243485	0.810995	-1.29051
ENSDARG00000036442	atp11c	0.243193	0.811321	-0.809814
ENSDARG00000057940	dido1	0.243328	0.81142	-1.31458
ENSDARG00000003754	tspan2a	0.244093	0.811814	-1.79573
ENSDARG00000060316	cish	0.244564	0.812109	-2.85348
ENSDARG00000054063	arpc4	0.243989	0.812238	-0.0411778
ENSDARG00000078619	pnp5a	0.244309	0.812435	-0.625908
ENSDARG00000056801	sufu	0.244522	0.812533	-0.330878
ENSDARG00000003681	eif5	0.245187	0.813772	-1.3904
ENSDARG00000043873	arid4a	0.249587	0.814359	-1.90946
ENSDARG00000101251	ldha	0.245433	0.81439	-1.0855
ENSDARG00000073962	C17H15orf57	0.246843	0.814412	-1.47463
ENSDARG00000061640	sipa1l2	0.249257	0.814587	-1.89237
ENSDARG00000007786	tmx2b	0.249408	0.814682	0.0912872
ENSDARG00000102417	psmd7	0.247306	0.8147	-0.289544
ENSDARG00000063268	SLC35G1	0.248689	0.81472	-0.383279
ENSDARG00000025754	ube2f	0.249584	0.814777	0.180582
ENSDARG00000053190	galnt16	0.248896	0.814815	0.195949
ENSDARG00000043732	cops4	0.246833	0.814834	-0.122518
ENSDARG00000008097	srsf9	0.247674	0.814891	-1.76536
ENSDARG00000042401	derl2	0.249109	0.81491	-0.26498
ENSDARG00000018902	pes	0.247722	0.814987	-0.103161
ENSDARG00000037245	C1H9orf156	0.249202	0.815005	0.665324
ENSDARG00000015722	kctd5a	0.247181	0.815026	-1.19995
ENSDARG00000019404	atp5d	0.248628	0.815044	0.0352455
ENSDARG00000078592	nomo	0.247938	0.815083	-1.55323
ENSDARG00000046106	rab10	0.247305	0.815122	-0.633255
ENSDARG00000034633	emc9	0.248676	0.815139	-0.218467
ENSDARG00000074703	ccdc97	0.24682	0.815257	-0.58309
ENSDARG00000086269	ndst2a	0.247652	0.815313	0.612561
ENSDARG00000062962	kmt2ba	0.250672	0.81544	0.41728
ENSDARG00000088972	si:dkey-238d18.4	0.248581	0.815464	-0.254724
ENSDARG00000092659	ppp3r1a	0.249981	0.815479	0.859341
ENSDARG00000093902	si:dkey-200f17.3	0.246493	0.815489	0.633834
ENSDARG00000070076	actr2b	0.250768	0.815534	0.55363
ENSDARG00000041417	atp6ap1a	0.246583	0.815584	-0.293652
ENSDARG00000056001	fryb	0.250886	0.815628	-0.0234252
ENSDARG00000011819	pcnx	0.246793	0.81568	-0.304477
ENSDARG00000005972	ric8b	0.248192	0.815694	-0.0066781
ENSDARG00000042187	smek1	0.25107	0.815722	-0.0694136
ENSDARG00000029501	gsk3aa	0.248455	0.815789	-0.0412206
ENSDARG00000014139	srp72	0.250661	0.815857	-1.74813
ENSDARG00000075190	FO082039.2	0.248552	0.815884	-0.397624
ENSDARG00000105116	p4hb	0.251402	0.81591	0.122153
ENSDARG00000101869	magi3a	0.246476	0.815913	-1.2626
ENSDARG00000004161	ik	0.24594	0.81605	-1.29342
ENSDARG00000044136	rab3gap2	0.246126	0.816146	-0.409526
ENSDARG00000035264	riok2	0.25047	0.81618	-0.60173
ENSDARG00000017843	srsf1b	0.246233	0.816242	-1.67182
ENSDARG00000012777	nucks1b	0.250591	0.816274	-1.44744
ENSDARG00000100374	txnrd1	0.251375	0.816327	-1.2096
ENSDARG00000079717	rbm12b	0.24643	0.816337	-0.380813
ENSDARG00000026892	gpatch11	0.250412	0.816598	0.89592
ENSDARG00000060065	ubap2b	0.251927	0.817023	0.48305
ENSDARG00000000540	asnsd1	0.252305	0.818136	-0.55237
ENSDARG00000026376	aco1	0.253777	0.818136	-0.934937
ENSDARG00000016676	gnao1a	0.253956	0.818228	-1.60622
ENSDARG00000055752	npas4a	0.253336	0.818274	-2.33332
ENSDARG00000018618	cpsf6	0.253714	0.818297	-1.2511
ENSDARG00000095298	ftr73	0.25261	0.818321	1.14104
ENSDARG00000014915	ndufab1b	0.253504	0.818366	-0.0367677
ENSDARG00000071566	ppp1cab	0.254263	0.818412	-1.82617
ENSDARG00000053026	kif19	0.252748	0.818413	-1.47325
ENSDARG00000059475	CAMSAP3	0.252544	0.818483	0.0894906
ENSDARG00000070371	kat7a	0.25301	0.818505	0.290727
ENSDARG00000102012	ppp1cbl	0.253217	0.818598	-1.56696
ENSDARG00000098201	mtmr3	0.25326	0.81869	-1.80908
ENSDARG00000077174	QSOX2	0.25369	0.818712	-0.984721
ENSDARG00000054777	C8H5orf51	0.25422	0.818826	-0.569005
ENSDARG00000100913	arhgef12b	0.254597	0.819009	-0.0213423
ENSDARG00000063299	pcloa	0.254707	0.819101	-0.189114
ENSDARG00000062916	mrpl37	0.256528	0.820101	-2.39931
ENSDARG00000089787	crebzf	0.255883	0.820151	-1.29321
ENSDARG00000098135	stk40	0.256351	0.820423	-0.549266
ENSDARG00000027159	fbxo28	0.256769	0.820442	-2.29869
ENSDARG00000070682	sdf4	0.256491	0.820513	-0.479861
ENSDARG00000061738	march2	0.255837	0.820565	-0.232362
ENSDARG00000043643	ehbp1	0.256218	0.820584	0.0716706
ENSDARG00000053544	hspa4l	0.256186	0.820745	-1.90127
ENSDARG00000018257	ncoa1	0.255568	0.820798	0.418245
ENSDARG00000102595	si:dkey-250k10.1	0.255738	0.820888	-0.222105
ENSDARG00000040396	bcl7bb	0.255806	0.820978	-1.48055
ENSDARG00000099966	polr2a	0.255431	0.821212	-1.56985
ENSDARG00000075831	slc7a8b	0.258068	0.821411	-1.64696
ENSDARG00000016763	znf292a	0.257227	0.821787	0.682566
ENSDARG00000088440	ssh2a	0.258022	0.821822	-2.24762
ENSDARG00000056490	SSBP4	0.257442	0.821877	-0.825379
ENSDARG00000063095	ctsf	0.257983	0.822233	-0.827355
ENSDARG00000076290	calr	0.25771	0.822467	-0.973469
[truncated: 4,373 more rows]
