# Supplementary material for: Machine learning based classification of cells into chronological stages using single-cell transcriptomics
Source: Sci Rep. 2018 Nov 21;8:17156. doi: 10.1038/s41598-018-35218-5 (PMC6249247; doi:10.1038/s41598-018-35218-5)
Supplement: Supplementary file 5 — Table S4 [file 41598_2018_35218_MOESM5_ESM.xls]

## Sheet: DifferentialExpression_feeding
Table S6
Differentially gene expression analysis between the beta-cells collected from intermittent feeding vs. the beta-cells collected from zebrafish fed three-times-a-day
Italicised genes are differentially expressed (FDR < 0.05)
Gene Symbol	Name	pvalue	FDR	LogFC
ENSDARG00000021924	hsp70.3	<1E-10	0	2.46812
ENSDARG00000029688	hsp70.1	<1E-10	0	1.57696
ENSDARG00000041394	dnajb1b	<1E-10	0	2.14505
ENSDARG00000055723	hsp70l	<1E-10	0	1.65754
ENSDARG00000092362	hsp70.2	<1E-10	0	2.324
ENSDARG00000002369	UBC	1.56986e-06	0	2.11802
ENSDARG00000024746	hsp90aa1.2	1.56986e-06	0	1.56439
ENSDARG00000093313	ubb	1.56986e-06	0	2.0802
ENSDARG00000069135	ppp1r15a	3.92465e-06	0	2.02837
ENSDARG00000087443	ptp4a2a	3.92465e-06	0	-0.0473986
ENSDARG00000033182	arl4ab	1.02041e-05	0	2.84845
ENSDARG00000014967	g6pcb	1.80534e-05	0	-0.656841
ENSDARG00000031683	fosab	2.74725e-05	0	1.41456
ENSDARG00000015164	mknk2b	3.2967e-05	0	2.51978
ENSDARG00000038608	sdhc	3.68917e-05	0	1.2416
ENSDARG00000039486	bag3	5.72998e-05	0	2.07503
ENSDARG00000059836	ddit3	6.51491e-05	0	2.38995
ENSDARG00000061416	C2CD4A	6.98587e-05	0	1.67341
ENSDARG00000088449	wu:fb55g09	6.98587e-05	0	2.11804
ENSDARG00000101009	cited4b	7.37834e-05	0	1.96393
ENSDARG00000087241	ucn3l	0.000236264	0.0434783	2.82702
ENSDARG00000075855	si:ch73-341p18.7	0.00016719	0.0454545	1.83156
ENSDARG00000043467	ndufb11	0.000128728	0.047619	-0.752745
ENSDARG00000058349	polr2l	0.000312402	0.08	-2.05737
ENSDARG00000015385	ndufs3	0.000309262	0.0833333	-0.53543
ENSDARG00000013576	gadd45bb	0.000490581	0.107143	2.30061
ENSDARG00000069980	lman1	0.000453689	0.111111	2.9051
ENSDARG00000037261	mtap	0.00044427	0.115385	-1.89704
ENSDARG00000016783	srsf6b	0.000728414	0.121212	2.4837
ENSDARG00000062954	clk2a	0.000667975	0.125	2.11878
ENSDARG00000013822	anapc16	0.000664835	0.129032	-0.646364
ENSDARG00000070037	rgs8	0.000627159	0.133333	-0.910542
ENSDARG00000014536	pfdn1	0.000589482	0.137931	-0.447241
ENSDARG00000100020	pim1	0.000879121	0.142857	4.40836
ENSDARG00000006290	ndufs5	0.000839089	0.147059	-0.870779
ENSDARG00000018146	gpx1a	0.00099843	0.166667	-0.690162
ENSDARG00000098108	dusp2	0.00120722	0.189189	1.72038
ENSDARG00000099309	si:zfos-169g10.3	0.00130377	0.190476	-0.81937
ENSDARG00000002362	ubald1a	0.00152512	0.191489	2.44584
ENSDARG00000070386	krtcap2	0.00129356	0.195122	2.28355
ENSDARG00000052840	ndufs4	0.00150471	0.195652	-1.09727
ENSDARG00000035984	mnx1	0.00121507	0.197368	1.40916
ENSDARG00000005549	ZNF710	0.00136342	0.197674	4.7883
ENSDARG00000015559	fstl1a	0.00128571	0.2	-0.237431
ENSDARG00000034753	tspan3a	0.0014686	0.2	1.44328
ENSDARG00000054058	h1fx	0.00142622	0.204545	2.9047
ENSDARG00000056138	sf3b1	0.00124333	0.205128	1.66846
ENSDARG00000023600	sh3gl2	0.00179121	0.229167	0.0897702
ENSDARG00000070682	sdf4	0.00205651	0.26	0.153069
ENSDARG00000056196	slc2a2	0.00200471	0.265306	1.47141
ENSDARG00000044751	ddt	0.0024427	0.272727	1.30185
ENSDARG00000104054	si:ch1073-189o9.1	0.00278807	0.274194	2.17436
ENSDARG00000102051	mtbl	0.0021978	0.27451	-0.826295
ENSDARG00000035054	pdcd10a	0.00243799	0.277778	-0.55862
ENSDARG00000042777	ndufa11	0.00274882	0.278689	-0.927345
ENSDARG00000009350	atg3	0.0028281	0.28125	-0.746123
ENSDARG00000037318	ddost	0.00241523	0.283019	1.58788
ENSDARG00000102291	eef1da	0.0027449	0.283333	-0.340458
ENSDARG00000035990	cited4a	0.0025416	0.285714	0.934312
ENSDARG00000011462	otub1b	0.00282496	0.285714	-1.19453
ENSDARG00000025350	prdx2	0.00273312	0.288136	-1.02006
ENSDARG00000002240	psmb6	0.00237677	0.288462	-0.317117
ENSDARG00000045132	vdac1	0.00298273	0.292308	2.23636
ENSDARG00000104758	zgc:194981	0.0026719	0.293103	-0.779888
ENSDARG00000069461	rnaseka	0.00265777	0.298246	-0.155275
ENSDARG00000100109	trappc2l	0.00358399	0.30137	-1.13488
ENSDARG00000070426	chac1	0.00325903	0.30303	-0.098118
ENSDARG00000020311	cnih1	0.0034011	0.304348	-2.38583
ENSDARG00000097797	tomm6	0.00350863	0.305556	-1.16881
ENSDARG00000035914	tmem167a	0.00377865	0.306667	-1.21423
ENSDARG00000094300	NUPR1L	0.00338462	0.308824	-0.513627
ENSDARG00000057075	lamtor3	0.00347488	0.309859	-1.88759
ENSDARG00000030440	rsrp1	0.00363579	0.310811	1.43142
ENSDARG00000097790	si:dkey-234i14.6	0.00330691	0.313433	3.38781
ENSDARG00000051762	DNAJA4	0.00345761	0.314286	1.94793
ENSDARG00000026829	cotl1	0.00386656	0.315789	0.0444417
ENSDARG00000103915	ero1lb	0.00414914	0.320988	1.87787
ENSDARG00000052765	gria2b	0.00425196	0.323171	3.11172
ENSDARG00000026664	uri1	0.00402041	0.324675	-1.20968
ENSDARG00000037835	polr3k	0.00412716	0.325	-3.13529
ENSDARG00000098401	fam136a	0.0040675	0.326923	-2.71658
ENSDARG00000101733	fam168b	0.00410518	0.329114	-0.624186
ENSDARG00000009779	mcl1a	0.00481711	0.32967	1.61476
ENSDARG00000079876	C2CD4C	0.00494035	0.329787	0.612737
ENSDARG00000057665	sprn2	0.00445055	0.333333	1.54614
ENSDARG00000103271	pla2g15	0.00481162	0.333333	4.05765
ENSDARG00000099238	zgc:153845	0.00492386	0.333333	1.75111
ENSDARG00000041802	rnf141	0.0049898	0.336842	2.98131
ENSDARG00000068992	hspa8	0.00488069	0.336957	1.61931
ENSDARG00000089976	spcs3	0.00480769	0.337079	-0.575274
ENSDARG00000097962	si:ch211-214g1.4	0.00453925	0.337209	1.62199
ENSDARG00000099184	map2k6	0.00440659	0.337349	-0.164886
ENSDARG00000089107	MLXIPL	0.00467739	0.33908	1.29765
ENSDARG00000037495	rtn4rl2b	0.00530298	0.340206	1.44603
ENSDARG00000003570	hsp90b1	0.00479513	0.340909	1.23607
ENSDARG00000020798	necap1	0.00452355	0.341176	-0.112284
ENSDARG00000068214	ccni	0.00522684	0.34375	1.17177
ENSDARG00000021582	dynlrb1	0.00549529	0.352041	-0.711967
ENSDARG00000103718	chmp5b	0.0057449	0.352941	-0.493553
ENSDARG00000007385	cct7	0.00630455	0.354545	1.88166
ENSDARG00000004592	gpr22	0.00612951	0.35514	1.88368
ENSDARG00000045929	oaz2a	0.00573548	0.356436	-0.134106
ENSDARG00000086753	C5H9orf16	0.00648666	0.357143	-0.111029
ENSDARG00000045936	pax6b	0.00624882	0.357798	1.40057
ENSDARG00000030949	srprb	0.00612166	0.358491	-0.327947
ENSDARG00000089055	ube2ka	0.00557457	0.358586	-0.0253607
ENSDARG00000039851	dhdds	0.00679121	0.358974	-4.46082
ENSDARG00000030139	sdhdb	0.00586028	0.359223	-1.01306
ENSDARG00000035751	ipo7	0.00658634	0.359649	-0.172694
ENSDARG00000076667	ccng1	0.00570016	0.36	1.85823
ENSDARG00000045139	ca7	0.00640188	0.36036	0.345148
ENSDARG00000068265	tomm5	0.00619152	0.361111	-0.581405
ENSDARG00000039943	fam46ba	0.00601648	0.361905	1.9198
ENSDARG00000021140	pabpc1b	0.00678022	0.362069	1.26449
ENSDARG00000070478	amn1	0.00653768	0.362832	-1.16299
ENSDARG00000015314	zc4h2	0.00688619	0.364407	2.52251
ENSDARG00000092677	coa6	0.00665699	0.365217	-0.50658
ENSDARG00000056122	gdi1	0.00597959	0.365385	1.66153
ENSDARG00000062147	otc	0.00711852	0.378151	-0.644102
ENSDARG00000000551	slc1a4	0.00759341	0.4	1.34628
ENSDARG00000102937	hspbp1	0.00770094	0.400826	3.13093
ENSDARG00000071425	nat9	0.0078956	0.409836	-0.380733
ENSDARG00000057805	mrpl28	0.00954945	0.413793	-0.574406
ENSDARG00000076602	prss16	0.00835636	0.414062	0.0535952
ENSDARG00000014806	hacd2	0.00961381	0.414384	2.4077
ENSDARG00000100515	dusp1	0.00826923	0.416	2.00695
ENSDARG00000023989	pef1	0.00954239	0.416667	-0.128062
ENSDARG00000017739	ak5l	0.00834615	0.417323	-0.86518
ENSDARG00000016623	si:ch211-195b13.1	0.00937912	0.41844	1.70385
ENSDARG00000045006	ptprga	0.00845683	0.418605	-1.78069
ENSDARG00000005891	cyb5r3	0.00897488	0.419118	-0.694254
ENSDARG00000058041	ndufa8	0.00826923	0.419355	-0.191654
ENSDARG00000022280	brd2a	0.0094898	0.41958	2.12766
ENSDARG00000087693	atox1	0.00905102	0.419708	-0.287711
ENSDARG00000089681	btf3l4	0.00909341	0.42029	-0.142582
ENSDARG00000070683	dkk3b	0.00832261	0.420635	0.0779858
ENSDARG00000030236	tmem30aa	0.00883438	0.421053	2.11086
ENSDARG00000031427	calm2a	0.00930848	0.421429	1.29141
ENSDARG00000003869	decr1	0.00977551	0.421769	1.72007
ENSDARG00000022438	cox6a1	0.00895683	0.422222	-0.696889
ENSDARG00000098433	utp6	0.00943878	0.422535	-1.54955
ENSDARG00000031348	mc5ra	0.00816954	0.422764	-0.122337
ENSDARG00000104945	sncb	0.00867818	0.423077	2.12666
ENSDARG00000076532	si:ch211-222l21.1	0.00879435	0.424242	1.31676
ENSDARG00000076317	plod3	0.00924019	0.42446	2.68196
ENSDARG00000062568	mrpl2	0.00891837	0.425373	1.88383
ENSDARG00000019398	psma6a	0.00873626	0.427481	-0.640734
ENSDARG00000069360	ppp3r1b	0.0103446	0.430464	1.98369
ENSDARG00000016855	sf3b5	0.0104553	0.431373	-0.862598
ENSDARG00000026766	bcl2l10	0.0105918	0.432258	-3.88393
ENSDARG00000059360	srsf3b	0.0102488	0.432432	1.27074
ENSDARG00000102096	adra2b	0.0103046	0.433333	-2.17307
ENSDARG00000019062	arpc5b	0.0104435	0.434211	0.20974
ENSDARG00000039931	slc25a33	0.010544	0.435065	-1.76377
ENSDARG00000102632	ubc	0.0107747	0.435897	1.57976
ENSDARG00000040440	snrpd2	0.0103022	0.436242	-1.22901
ENSDARG00000037967	si:dkey-16l2.16	0.0109309	0.436709	-1.09245
ENSDARG00000089233	CSGALNACT1	0.0109655	0.437107	3.67789
ENSDARG00000069440	dachd	0.011157	0.438272	3.00825
ENSDARG00000068006	gck	0.0108917	0.43949	1.11122
ENSDARG00000010478	hsp90aa1.1	0.0111389	0.440994	1.5723
ENSDARG00000006225	ddx39aa	0.0111028	0.44375	-0.189572
ENSDARG00000104773	junbb	0.0117347	0.45122	1.92099
ENSDARG00000061525	slka	0.0121177	0.452381	3.2516
ENSDARG00000003373	commd2	0.0116813	0.453988	2.23545
ENSDARG00000059303	hnrnpl2	0.0118038	0.454545	0.0581005
ENSDARG00000070360	fam212aa	0.0120981	0.45509	1.46087
ENSDARG00000035652	sat1a.1	0.0123155	0.455621	0.876478
ENSDARG00000030166	hyi	0.0120706	0.457831	-0.0957849
ENSDARG00000071060	naa10	0.0123995	0.458824	-0.66437
ENSDARG00000003175	stx5al	0.0143336	0.466321	1.55524
ENSDARG00000003017	zgc:55512	0.0142794	0.46875	-0.506605
ENSDARG00000042010	PKLR	0.0142559	0.471204	1.08716
ENSDARG00000102056	si:dkeyp-94b4.1	0.013168	0.471591	-0.782196
ENSDARG00000034785	dachb	0.0135479	0.472376	0.168624
ENSDARG00000031283	vamp1	0.0136272	0.472527	-0.0602191
ENSDARG00000056874	lygl1	0.0141005	0.473404	1.08671
ENSDARG00000028201	commd8	0.0142096	0.473684	-2.19535
ENSDARG00000013382	cwc15	0.0131656	0.474286	-0.587901
ENSDARG00000014244	rbmx	0.0135173	0.47486	2.15947
ENSDARG00000068995	zgc:101846	0.0135471	0.475	1.27208
ENSDARG00000074378	junba	0.0139741	0.475676	0.453273
ENSDARG00000013966	psma6b	0.014095	0.475806	-1.1747
ENSDARG00000033184	prkar2aa	0.0140997	0.475936	1.60674
ENSDARG00000014004	eif2b4	0.0141939	0.47619	2.78708
ENSDARG00000032651	ppp1r10	0.0129733	0.476744	1.90228
ENSDARG00000039913	tmem147	0.0130934	0.476879	-0.352195
ENSDARG00000038429	csrnp1b	0.0131476	0.477011	1.25242
ENSDARG00000019566	neurod1	0.0150463	0.477157	1.11566
ENSDARG00000058593	sri	0.013511	0.477528	1.06986
ENSDARG00000087377	lbh	0.0139419	0.478261	0.194937
ENSDARG00000006621	pspc1	0.0129694	0.479532	-2.92342
ENSDARG00000008808	eml2	0.0150212	0.479592	-1.26021
ENSDARG00000030213	sap30l	0.0151931	0.479798	-0.250516
ENSDARG00000007818	palm1b	0.0134733	0.480226	-0.975171
ENSDARG00000101794	atp6v0e1	0.0138666	0.480874	0.896929
ENSDARG00000015759	tspan7	0.0150008	0.482051	1.11392
ENSDARG00000045150	csnk1e	0.015	0.484536	-0.320002
ENSDARG00000103846	hspa5	0.0157347	0.497487	1.45024
ENSDARG00000027572	as3mt	0.0162802	0.509901	-0.201691
ENSDARG00000101963	tmem141	0.0164089	0.512315	-1.80799
ENSDARG00000092115	eif4a1a	0.0162221	0.512438	0.17338
ENSDARG00000032102	prdx3	0.0166892	0.514563	0.117313
ENSDARG00000010658	insig1	0.0162182	0.515	3.47342
ENSDARG00000029955	glb1l	0.016832	0.516908	-1.97848
ENSDARG00000076360	rpl37	0.0166358	0.517073	-2.44165
ENSDARG00000045140	lcmt1	0.0166185	0.517157	2.01927
ENSDARG00000035890	fuca1.1	0.0172598	0.523923	-1.02574
ENSDARG00000008097	srsf9	0.0171994	0.524038	2.40591
ENSDARG00000023028	cdv3	0.0213006	0.529412	0.427816
ENSDARG00000039493	naa20	0.0210981	0.52988	-0.200073
ENSDARG00000092305	poldip2	0.0223242	0.530075	-0.681575
ENSDARG00000038025	cbx7a	0.0212967	0.531496	1.85245
ENSDARG00000070961	lepr	0.0211978	0.531621	1.04316
ENSDARG00000071005	ppp1r3ca	0.0211468	0.531746	1.64815
ENSDARG00000019420	etnk1	0.0210683	0.532	3.10813
ENSDARG00000042133	si:dkey-51e6.1	0.0222355	0.532075	-2.25405
ENSDARG00000009430	tmem30c	0.0222292	0.532197	2.83997
ENSDARG00000038141	atf4b	0.0181578	0.532407	1.27827
ENSDARG00000030887	phf23a	0.0180557	0.53271	-3.54287
ENSDARG00000002267	dcaf13	0.0192582	0.532895	4.62964
ENSDARG00000052703	cisd2	0.0177983	0.533019	-0.856296
ENSDARG00000069795	zgc:154058	0.0216562	0.533074	1.43617
ENSDARG00000023967	atp6v1c1a	0.0216452	0.533203	1.23053
ENSDARG00000102105	dad1	0.0176405	0.533333	0.0705113
ENSDARG00000012777	nucks1b	0.0225542	0.533708	1.67007
ENSDARG00000056532	serinc2	0.0209984	0.534137	1.79127
ENSDARG00000041170	aagab	0.0222198	0.534221	-1.60136
ENSDARG00000029064	uqcrq	0.0221601	0.534351	-0.574066
ENSDARG00000006497	rtn1a	0.0182936	0.534562	0.983002
ENSDARG00000063195	pxk	0.019427	0.534783	-0.939565
ENSDARG00000058354	selt1a	0.0181546	0.534884	0.732973
ENSDARG00000069118	ppp2r5eb	0.0179945	0.535211	2.06643
ENSDARG00000039872	lamtor2	0.0192253	0.535242	-0.641206
ENSDARG00000028017	tp53inp1	0.0192041	0.535398	1.16142
ENSDARG00000102482	zgc:165573	0.0177802	0.535545	0.114398
ENSDARG00000052377	psmd12	0.0187904	0.536036	0.0679468
ENSDARG00000103200	gpr107	0.0209819	0.53629	3.00481
ENSDARG00000012432	fam76b	0.0186868	0.536364	-1.62305
ENSDARG00000038030	rbx1	0.0221586	0.536398	-0.433944
ENSDARG00000105177	ilf3b	0.0198422	0.536481	1.45971
ENSDARG00000060199	mrpl18	0.018657	0.53653	2.50099
ENSDARG00000095579	FIS1	0.0209192	0.536585	-0.0228709
ENSDARG00000078768	abhd15a	0.0185063	0.536697	1.39948
ENSDARG00000024465	mrps18a	0.0208375	0.536735	-1.28711
ENSDARG00000006219	gnl3	0.0231256	0.536765	-1.27131
ENSDARG00000035028	lpcat4	0.0194254	0.537118	1.65192
ENSDARG00000054814	PTP4A3	0.0190557	0.537778	1.94549
ENSDARG00000043581	gadd45aa	0.0189553	0.538117	1.60141
ENSDARG00000057676	golga7	0.0187268	0.538462	1.6967
ENSDARG00000100002	ctbs	0.0209772	0.538462	1.75328
ENSDARG00000045092	cdk5rap3	0.0221287	0.538462	-0.192086
ENSDARG00000062423	FTCDNL1	0.0231122	0.538745	2.40516
ENSDARG00000062054	cpt1ab	0.0220408	0.53876	1.82017
ENSDARG00000057691	srsf1a	0.0197967	0.538793	2.43781
ENSDARG00000041314	ndufb9	0.0208281	0.538934	-0.37347
ENSDARG00000009390	npl	0.0228783	0.539033	-1.44615
ENSDARG00000029928	ap3m1	0.0207794	0.539095	-1.09456
ENSDARG00000098990	CABZ01102528.1	0.0234411	0.540146	2.64803
ENSDARG00000099776	glula	0.0190086	0.540179	-1.6443
ENSDARG00000006894	oprk1	0.0201876	0.540426	-0.388273
ENSDARG00000015915	slc25a36b	0.0221099	0.540541	-0.594233
ENSDARG00000071040	smim8	0.0230934	0.540741	-0.93158
ENSDARG00000104613	si:dkey-15h8.1	0.0228501	0.541045	1.67068
ENSDARG00000090568	MRPL52	0.0197119	0.541126	-1.03163
ENSDARG00000060115	lrrn1	0.0207786	0.541322	3.08041
ENSDARG00000032919	chchd3a	0.0234286	0.542125	0.143637
ENSDARG00000056008	atp5g1	0.0203359	0.542373	-0.0979067
ENSDARG00000006915	arl8ba	0.0201436	0.542735	-0.791881
ENSDARG00000077473	mych	0.0239615	0.543011	3.54685
ENSDARG00000017891	tcp1	0.0238807	0.543165	1.65928
ENSDARG00000045296	myeov2	0.0236907	0.543478	-0.383626
ENSDARG00000039997	ptp4a3	0.0207174	0.543568	0.0572876
ENSDARG00000075886	vwa5b2	0.0206538	0.54375	1.29339
ENSDARG00000043485	si:ch211-22i13.2	0.0204804	0.544304	-2.46567
ENSDARG00000007755	wdr61	0.0238564	0.545126	-0.18487
ENSDARG00000056550	tango2	0.0236633	0.545455	0.245395
ENSDARG00000003308	emc2	0.0206515	0.546025	-0.392556
ENSDARG00000026784	robo1	0.0205628	0.546218	1.21747
ENSDARG00000035649	ext1c	0.0244097	0.55	4.7503
ENSDARG00000020527	nup62l	0.0248721	0.550523	-0.928089
ENSDARG00000063242	ttc13	0.024854	0.550699	-0.332006
ENSDARG00000054907	cox7a3	0.024748	0.550877	-0.668128
ENSDARG00000060362	nadkb	0.0246366	0.551237	-0.100922
ENSDARG00000054433	yipf6	0.0244796	0.551601	-0.286017
ENSDARG00000026072	pdcd5	0.0251782	0.552083	1.44326
ENSDARG00000038028	ndufa6	0.0246593	0.552817	-0.516865
ENSDARG00000044420	dnajc19	0.0246342	0.553191	-1.03661
ENSDARG00000018174	gnai2a	0.0263069	0.555369	0.958936
ENSDARG00000039150	lgmn	0.0255848	0.557093	0.599758
ENSDARG00000045543	atp6v1f	0.0262763	0.557239	-0.251666
ENSDARG00000055524	rnf7	0.0262669	0.557432	-0.460414
ENSDARG00000020984	slc16a10	0.0264741	0.558528	-0.642437
ENSDARG00000016516	rbm8a	0.0262198	0.559322	0.934954
ENSDARG00000028198	ube2v2	0.0260447	0.559727	0.0222409
ENSDARG00000014171	bloc1s1	0.0261122	0.561224	-0.765195
ENSDARG00000079584	zgc:194930	0.0259498	0.561644	-0.8916
ENSDARG00000089368	hopx	0.025927	0.561856	-2.25729
ENSDARG00000055357	leo1	0.0268077	0.563333	-1.95508
ENSDARG00000040121	psma2	0.0258501	0.563793	-0.925773
ENSDARG00000027899	shfm1	0.027106	0.56457	-0.656429
ENSDARG00000103203	vps28	0.0270793	0.564784	1.10903
ENSDARG00000098852	SMDT1	0.0274074	0.569079	-1.0639
ENSDARG00000101900	xrn2	0.0275824	0.570492	0.499496
ENSDARG00000058454	dynll1	0.0273917	0.570957	-0.377048
ENSDARG00000073970	mctp2b	0.027916	0.575163	1.79548
ENSDARG00000039343	ahcyl2	0.0281884	0.576052	1.38682
ENSDARG00000098642	PRKAR1B	0.0287873	0.576433	-0.367389
ENSDARG00000052000	cav2	0.0279874	0.576547	1.18004
ENSDARG00000016239	psmd13	0.0289482	0.577532	0.219862
ENSDARG00000089924	aldh2.1	0.0289066	0.577778	-0.487142
ENSDARG00000056480	cpvl	0.0280973	0.577922	-0.164974
ENSDARG00000069940	ppap2d	0.0287316	0.578275	-0.19812
ENSDARG00000105243	ogt.1	0.0291633	0.578616	1.34964
ENSDARG00000020467	safb	0.0285078	0.578778	2.12587
ENSDARG00000100514	cfap20	0.028686	0.580128	-0.841069
ENSDARG00000071013	arl6ip6	0.0291342	0.580442	1.61399
ENSDARG00000102249	PEPD	0.0284733	0.580645	-0.332204
ENSDARG00000052746	grinab	0.0303116	0.582067	1.69608
ENSDARG00000040854	tsg101a	0.0302433	0.582317	-1.44468
ENSDARG00000014159	mtdha	0.0307292	0.582583	-0.217691
ENSDARG00000040465	irf2	0.0304089	0.583082	2.77696
ENSDARG00000077126	snrnp70	0.0308132	0.583832	-1.07667
ENSDARG00000009585	papola	0.0301954	0.584098	1.93266
ENSDARG00000023766	gnsa	0.0305887	0.584337	1.39984
ENSDARG00000008447	fkbp4	0.0303752	0.584848	2.50783
ENSDARG00000087188	nfil3-6	0.0301664	0.58589	1.49733
ENSDARG00000056642	hdac9b	0.0297064	0.585938	1.75394
ENSDARG00000021305	slc30a2	0.0298038	0.587227	0.880082
ENSDARG00000011370	fyna	0.0301279	0.587692	3.56254
ENSDARG00000004870	psen1	0.0296852	0.587774	2.57927
ENSDARG00000025576	mkln1	0.0301154	0.589506	1.48528
ENSDARG00000077119	carkd	0.0312151	0.589552	3.23038
ENSDARG00000025858	GOLM1	0.0301122	0.591331	-0.132612
ENSDARG00000078073	nudt5	0.0300934	0.591615	-1.72761
ENSDARG00000037921	gng13b	0.0315133	0.595238	1.37167
ENSDARG00000008363	mcl1b	0.0316923	0.596439	2.26013
ENSDARG00000037229	denr	0.0334812	0.59887	0.180121
ENSDARG00000078141	ELFN1	0.0318854	0.599112	1.50502
ENSDARG00000045733	ciapin1	0.0334592	0.600567	2.0986
ENSDARG00000039515	atf4a	0.0324427	0.601173	1.99073
ENSDARG00000057672	ppapdc1b	0.0344678	0.60221	0.181614
ENSDARG00000017219	pabpc1a	0.0340275	0.602241	1.17032
ENSDARG00000040705	glsb	0.0334042	0.602273	1.38756
ENSDARG00000052625	fkbp1b	0.0324176	0.602941	-0.608605
ENSDARG00000002506	C7H16orf87	0.0341837	0.603352	0.046635
ENSDARG00000092873	zgc:193541	0.0327378	0.603499	-0.521455
ENSDARG00000012932	mat2b	0.0343744	0.603878	-0.272229
ENSDARG00000022303	higd1a	0.0339827	0.603933	0.819441
ENSDARG00000020454	psmd8	0.0333917	0.603989	-0.148357
ENSDARG00000086374	isg15	0.0337818	0.604225	4.07123
ENSDARG00000090054	znf318	0.0333713	0.604286	2.03734
ENSDARG00000102690	rims2b	0.0342512	0.604457	1.65879
ENSDARG00000058806	apoa1bp	0.0333187	0.604585	3.2647
ENSDARG00000056966	nek7	0.0324113	0.60472	0.124037
ENSDARG00000011740	u2af2b	0.0332928	0.604885	1.39158
ENSDARG00000013938	psmb3	0.0327159	0.605263	0.368604
ENSDARG00000075163	cxcl20	0.0343666	0.605556	-0.933138
ENSDARG00000052769	glrbb	0.0347229	0.606061	-0.0964968
ENSDARG00000044365	angptl3	0.0331366	0.606628	-2.18279
ENSDARG00000077650	tnks	0.0329945	0.607558	-1.38351
ENSDARG00000099439	serp1	0.0331209	0.608382	1.36172
ENSDARG00000017775	atp5g3a	0.0330738	0.608696	0.053701
ENSDARG00000007720	sub1b	0.0354647	0.610354	0.0909838
ENSDARG00000001890	STT3B	0.0351052	0.611264	2.55802
ENSDARG00000090634	si:dkey-226k3.4	0.0354961	0.611413	-1.80638
ENSDARG00000069459	BX005022.1	0.0354207	0.612022	3.65616
ENSDARG00000078164	znf576.2	0.0353854	0.613699	-0.616027
ENSDARG00000040620	psmg1	0.0359199	0.614555	1.29907
ENSDARG00000013379	ppp6r3	0.0368281	0.615789	-0.251922
ENSDARG00000104030	taf12	0.0358666	0.616216	0.993635
ENSDARG00000053404	zgc:56064	0.036708	0.616402	1.08161
ENSDARG00000045352	cst14a.2	0.036792	0.617414	0.985301
ENSDARG00000034668	celf3a	0.0371829	0.617801	-0.496104
ENSDARG00000009505	slmo2	0.0358516	0.617886	0.184714
ENSDARG00000099039	pcbp2	0.0366962	0.618037	0.55677
ENSDARG00000098466	ube2a	0.0361209	0.61828	-0.056973
ENSDARG00000002758	dedd1	0.0378203	0.618557	1.72136
ENSDARG00000103173	stx8	0.0366366	0.618667	-0.945037
ENSDARG00000102024	chmp6b	0.0391036	0.61875	0.0607112
ENSDARG00000046132	dynlt3	0.0372716	0.618799	0.208464
ENSDARG00000059936	HERC4	0.0389851	0.619048	1.39951
ENSDARG00000038635	magoh	0.0362724	0.619303	-1.16394
ENSDARG00000055132	lrfn4a	0.0387575	0.619347	-0.0271193
ENSDARG00000042322	si:dkey-177p2.6	0.037117	0.619423	1.64853
ENSDARG00000070471	tarbp2	0.0387488	0.619647	2.93621
ENSDARG00000069099	tmco1	0.0366876	0.619681	0.238273
ENSDARG00000069422	nhp2	0.0375047	0.619792	-0.569002
ENSDARG00000018049	sf3b2	0.0377779	0.620155	0.051167
ENSDARG00000045402	commd3	0.0385856	0.620253	-1.17849
ENSDARG00000006370	atp6v1h	0.0364937	0.620321	0.207084
ENSDARG00000062177	dcbld2	0.0376546	0.620466	1.47917
ENSDARG00000070047	rgs4	0.0394349	0.620647	2.49796
ENSDARG00000033009	h3f3b.1	0.0376099	0.620779	1.08278
ENSDARG00000078352	lyrm4	0.0379615	0.620823	-1.4703
ENSDARG00000015649	rap2c	0.0392575	0.620948	2.05469
ENSDARG00000068478	gpx4a	0.0386986	0.621212	0.46912
ENSDARG00000070914	dusp6	0.0384827	0.621827	2.90041
ENSDARG00000031511	psmb2	0.0384317	0.622137	1.14923
ENSDARG00000020101	psmc2	0.0384121	0.623724	-0.619259
ENSDARG00000080708	dre-mir-375-2	0.0397834	0.62531	0.0581391
ENSDARG00000013044	ndufv2	0.0384011	0.62532	0.152804
ENSDARG00000014259	eya1	0.0383516	0.625641	-0.22021
ENSDARG00000035167	mrpl48	0.0398721	0.626238	-2.3837
ENSDARG00000025855	camk2n1a	0.0400675	0.62716	1.56031
ENSDARG00000099257	si:ch73-119p20.1	0.0401931	0.628079	3.3051
ENSDARG00000038537	gga1	0.0405495	0.628676	-0.80549
ENSDARG00000055120	ctsba	0.0403995	0.628993	2.15806
ENSDARG00000004427	dpy30	0.0422904	0.630024	-0.672391
ENSDARG00000042708	tuba8l	0.0422708	0.631517	-0.493308
ENSDARG00000092998	si:ch211-202f5.3	0.042135	0.631829	-2.39076
ENSDARG00000036107	txnipa	0.0411994	0.631961	-0.0561117
ENSDARG00000027418	trappc4	0.0411311	0.632603	-0.0127604
ENSDARG00000102076	SPINK2	0.0413768	0.63285	-0.766642
ENSDARG00000057854	sap18	0.0410973	0.632927	-0.348996
ENSDARG00000036848	slc43a2a	0.0418383	0.633094	-0.101038
ENSDARG00000075129	mrps11	0.0421083	0.633333	-1.75706
ENSDARG00000055052	map2	0.0417786	0.633413	2.07994
ENSDARG00000029660	commd5	0.0411868	0.633495	-2.49769
ENSDARG00000101334	ctsc	0.0420926	0.633652	3.07815
ENSDARG00000006092	rad21a	0.0416782	0.633735	1.35539
ENSDARG00000073786	cmbl	0.0410761	0.634474	2.91717
ENSDARG00000078473	nucks1a	0.0420832	0.635167	0.404419
ENSDARG00000018106	eif2b3	0.0427692	0.636792	3.32485
ENSDARG00000099960	elovl1a	0.0432064	0.640845	1.44089
ENSDARG00000075853	sh3kbp1	0.0436962	0.64186	2.76923
ENSDARG00000025404	ube2g2	0.0431797	0.642353	1.88979
ENSDARG00000087258	ypel2b	0.0438776	0.642691	2.19115
ENSDARG00000032056	arl6	0.0435832	0.643357	-1.81659
ENSDARG00000070043	dars	0.0439741	0.643519	0.0140241
ENSDARG00000002271	zfand5b	0.0443642	0.643678	1.79223
ENSDARG00000103682	si:dkey-23i12.5	0.0442159	0.644342	1.74611
ENSDARG00000089372	clk4a	0.0445432	0.644495	0.224239
ENSDARG00000031388	dctn2	0.0435785	0.64486	2.44835
ENSDARG00000014085	atp6v1e1a	0.0443038	0.645161	-0.551431
ENSDARG00000004702	irf2bp2a	0.043533	0.645199	2.63914
ENSDARG00000027984	gstz1	0.0446248	0.645309	-0.341379
ENSDARG00000096118	ost4	0.0452943	0.65262	-0.774388
ENSDARG00000079854	SCYL1	0.0457002	0.653846	-0.687755
ENSDARG00000037514	hdac3	0.0452865	0.65411	-2.6205
ENSDARG00000101622	mrps7	0.0457763	0.654628	-2.28112
ENSDARG00000051956	isca1	0.0456829	0.655329	0.0227566
ENSDARG00000054155	pcna	0.0455181	0.655682	2.64115
ENSDARG00000075297	trnt1	0.0471735	0.662222	-2.289
ENSDARG00000055874	cpe	0.0476068	0.662252	0.964742
ENSDARG00000034396	mars	0.0470903	0.662584	-0.142144
ENSDARG00000074212	SLC5A10	0.0470181	0.662946	1.27192
ENSDARG00000045928	psma4	0.047427	0.662971	0.123521
ENSDARG00000059725	hypk	0.0469725	0.663311	-0.0541067
ENSDARG00000070545	top1l	0.0469451	0.663677	-0.684177
ENSDARG00000031907	ptbp1b	0.04754	0.663717	1.33029
ENSDARG00000003920	setb	0.0468556	0.665169	0.374501
ENSDARG00000078748	si:ch211-137a8.4	0.0478367	0.665198	-0.0562038
ENSDARG00000099510	cnn3a	0.0467857	0.666667	0.589822
ENSDARG00000051880	kcnj11	0.0482441	0.66886	3.28988
ENSDARG00000005078	eif4e3	0.0483195	0.669584	-0.249033
ENSDARG00000039346	ndufa5	0.048471	0.670306	-0.736301
ENSDARG00000056583	ndufs6	0.0481813	0.67033	-0.615242
ENSDARG00000074526	zbtb16b	0.0497857	0.675269	-1.22131
ENSDARG00000056186	eif5a2	0.0501279	0.675906	0.888984
ENSDARG00000024229	ubl7a	0.0497488	0.676724	-1.10546
ENSDARG00000099195	ier2	0.0501146	0.67735	0.953125
ENSDARG00000042571	rnaseh1	0.0496342	0.678186	0.0874693
ENSDARG00000038754	plk3	0.0504592	0.678723	2.5607
ENSDARG00000021372	tob1b	0.0500997	0.678801	1.41381
ENSDARG00000044083	peli1b	0.049551	0.678959	2.9452
ENSDARG00000071658	ywhag2	0.0494576	0.679348	2.96167
ENSDARG00000033916	si:ch211-243j20.2	0.0496154	0.679654	-0.0432294
ENSDARG00000037968	fus	0.0519639	0.680124	1.94112
ENSDARG00000009754	zc3h11a	0.0500965	0.680258	2.01908
ENSDARG00000067626	ywhag1	0.0507786	0.680467	-0.640874
ENSDARG00000021984	ndufa2	0.0519396	0.680498	-0.749503
ENSDARG00000015551	fth1a	0.0509341	0.680761	0.949327
ENSDARG00000096701	si:dkey-21e13.3	0.0522049	0.680785	3.49193
ENSDARG00000029003	eif1axa	0.0493838	0.680828	-0.638901
ENSDARG00000025577	zgc:66447	0.0511907	0.681053	2.30182
ENSDARG00000038703	hkdc1	0.0524003	0.68107	0.277722
ENSDARG00000056119	eef1g	0.0511413	0.681435	1.09611
ENSDARG00000015676	nmd3	0.0523273	0.681443	-2.40181
ENSDARG00000037259	ndufb6	0.0519294	0.681913	1.19879
ENSDARG00000009771	ppme1	0.0508768	0.682203	0.861072
ENSDARG00000039270	vti1b	0.0519137	0.683333	3.36048
ENSDARG00000079962	doc2d	0.0515581	0.683438	-0.937655
ENSDARG00000096304	btr31	0.0530416	0.683673	-3.55787
ENSDARG00000052244	zgc:158564	0.0536405	0.684211	-1.3002
ENSDARG00000005343	ccdc85al	0.0531366	0.684318	-1.81121
ENSDARG00000000568	ell	0.0518305	0.68476	2.58763
ENSDARG00000098161	cntn4	0.0537653	0.684848	3.37015
ENSDARG00000043257	ckbb	0.0515424	0.684874	1.08482
ENSDARG00000022788	cops7a	0.052989	0.685072	-0.626313
ENSDARG00000078113	atp5ia	0.051748	0.685146	-0.557208
ENSDARG00000055945	asph	0.0529066	0.685451	0.113152
ENSDARG00000099943	mapre2	0.0539568	0.685484	2.27329
ENSDARG00000100317	ahsa1b	0.0536397	0.685598	2.1603
ENSDARG00000041108	ctsh	0.0528069	0.685832	-0.195383
ENSDARG00000104221	sat2b	0.0540604	0.686117	-0.621038
ENSDARG00000101951	EXTL1	0.0535188	0.686992	3.43304
ENSDARG00000021846	hid1a	0.0553257	0.687008	-0.551098
ENSDARG00000019339	uxt	0.0566005	0.68714	-2.48188
ENSDARG00000003754	tspan2a	0.0581852	0.68785	1.95672
ENSDARG00000086881	IER2	0.0570173	0.687977	1.64573
ENSDARG00000078917	zgc:195245	0.0561617	0.687984	-0.472892
ENSDARG00000036162	hnrnpa0b	0.0553108	0.688363	1.86516
ENSDARG00000069946	itga6b	0.0565816	0.688462	-0.432695
ENSDARG00000045359	tceb1b	0.0562786	0.688588	-0.295547
ENSDARG00000055455	gpm6aa	0.0552465	0.688735	2.32375
ENSDARG00000057167	eif4g2b	0.0544733	0.688755	0.953246
ENSDARG00000037855	taf11	0.0565542	0.688825	-1.10309
ENSDARG00000099766	myl12.1	0.0581758	0.689139	1.00116
ENSDARG00000017740	sec63	0.0569301	0.689293	1.73911
ENSDARG00000086996	si:ch73-234b20.5	0.0561389	0.68932	-1.03127
ENSDARG00000020699	slc9a8	0.0546177	0.689379	2.12723
ENSDARG00000007960	hnrnpaba	0.0560487	0.689689	1.33002
ENSDARG00000017606	sys1	0.0552096	0.690099	2.57601
ENSDARG00000068484	RNF112	0.0564741	0.690154	4.33261
ENSDARG00000016649	akr7a3	0.0557504	0.690196	-0.658335
ENSDARG00000027744	gadd45ba	0.0584788	0.690299	1.86177
ENSDARG00000029818	srsf5a	0.0580918	0.690432	1.419
ENSDARG00000035949	tmem106bb	0.0551994	0.690476	1.60614
ENSDARG00000076773	lrrc58a	0.0556146	0.69057	1.66593
ENSDARG00000073867	C22H19orf60	0.0569027	0.690613	3.09344
ENSDARG00000020298	btg2	0.0574922	0.690702	2.1487
ENSDARG00000003998	phyhipla	0.0588603	0.690741	-1.36418
ENSDARG00000024669	oser1	0.0560385	0.691033	2.02413
ENSDARG00000030053	eef1db	0.0550518	0.691235	0.725639
ENSDARG00000051748	ccnd2a	0.0575557	0.691288	-1.58987
ENSDARG00000101936	tmem106ba	0.0559568	0.691406	-1.03477
ENSDARG00000102975	hmp19	0.0573242	0.691429	0.811247
ENSDARG00000040984	hspa13	0.058044	0.691729	-0.381949
ENSDARG00000102531	anapc11	0.055956	0.691781	-0.292077
ENSDARG00000044216	fto	0.0551656	0.691849	-0.625048
ENSDARG00000042824	nfe2l2a	0.0548438	0.692	1.73936
ENSDARG00000033361	asl	0.0574922	0.692015	-2.35431
ENSDARG00000004754	hspa4a	0.0588132	0.692022	2.43727
ENSDARG00000102012	ppp1cbl	0.057894	0.69209	1.29294
ENSDARG00000016769	sgtb	0.0578383	0.692453	0.703376
ENSDARG00000013095	gclc	0.0549702	0.692615	-0.127504
ENSDARG00000015110	slc18a2	0.0591978	0.693161	-0.272547
ENSDARG00000009640	psmb1	0.0588046	0.693309	0.264304
ENSDARG00000097753	slirp	0.0586672	0.693669	-0.202099
ENSDARG00000002167	cacnb1	0.0593281	0.693727	2.03958
ENSDARG00000032516	rrp36	0.0578344	0.693762	-2.01699
ENSDARG00000053215	me1	0.059898	0.695971	2.88242
ENSDARG00000091655	gcsha	0.0596107	0.696133	-1.21617
ENSDARG00000003098	kdm5bb	0.0598587	0.697248	-1.19744
ENSDARG00000011049	slc17a9b	0.060325	0.697632	2.53797
ENSDARG00000046081	bloc1s2	0.0606201	0.698182	-1.27485
ENSDARG00000017844	copz1	0.0598234	0.698529	-0.0170351
ENSDARG00000057414	phb	0.0607378	0.69873	-0.669878
ENSDARG00000032430	ppp2r1b	0.0603171	0.698905	1.33827
ENSDARG00000063030	mesdc2	0.0602951	0.700183	1.49914
ENSDARG00000095623	dpm2	0.0611868	0.701264	-0.298242
ENSDARG00000099312	hn1b	0.0611805	0.702532	0.542976
ENSDARG00000076290	calr	0.0613336	0.702703	0.864438
ENSDARG00000013655	tpd52l2b	0.0628658	0.703704	1.10196
ENSDARG00000051886	ankrd11	0.0611743	0.703804	2.07065
ENSDARG00000101239	hsd17b4	0.0615133	0.704137	-0.422809
ENSDARG00000045129	fkbp10b	0.0627488	0.704947	-0.423414
ENSDARG00000011272	uqcc2	0.0632159	0.705106	-0.996238
ENSDARG00000069432	plscr3b	0.0624859	0.705151	1.61021
ENSDARG00000087573	hdac11	0.0634215	0.705263	1.68843
ENSDARG00000009753	sf3b6	0.0655353	0.705281	-0.0682904
ENSDARG00000070487	MARC2	0.0627072	0.70531	2.61299
ENSDARG00000094242	si:dkey-20i20.13	0.0623446	0.705516	3.49755
ENSDARG00000035256	eef2l2	0.0633069	0.705624	1.34398
ENSDARG00000013830	osbpl2b	0.0654898	0.706485	-0.178476
ENSDARG00000103824	hint1	0.0626962	0.70656	-0.0305794
ENSDARG00000031100	ivns1abpa	0.0622912	0.706774	1.80707
ENSDARG00000011564	sfpq	0.0652794	0.706838	1.89641
ENSDARG00000013117	hiat1a	0.0621994	0.707143	2.07069
ENSDARG00000104450	ENSDARG00000104450	0.0618854	0.707361	1.81597
ENSDARG00000025074	CABZ01059390.1	0.0620911	0.707885	-0.601872
ENSDARG00000010318	srpx	0.064971	0.707904	0.0317516
ENSDARG00000074262	nck1a	0.0652347	0.708048	1.8272
ENSDARG00000028327	gmfb	0.0646358	0.708117	-0.161993
ENSDARG00000001897	man2b1	0.0651852	0.708405	0.760927
ENSDARG00000042341	tmem251	0.0621287	0.708408	2.74583
ENSDARG00000069619	atf7ip	0.0648956	0.709122	-1.34374
ENSDARG00000022891	zgc:175214	0.0658171	0.709184	-0.847351
ENSDARG00000096954	si:dkeyp-67f1.1	0.0638462	0.709282	-0.60983
ENSDARG00000061338	ddx6	0.0645526	0.709343	2.24527
ENSDARG00000098592	C8H1orf21	0.0647206	0.709483	-0.408291
ENSDARG00000017365	slc23a2	0.0644498	0.709705	-1.80875
ENSDARG00000059411	impa2	0.0644223	0.710069	-1.61146
ENSDARG00000044332	zranb2	0.066697	0.710438	-0.422604
ENSDARG00000098821	sec14l1	0.0660746	0.710526	0.408015
ENSDARG00000014554	ppp1r3cb	0.0662896	0.71066	0.190502
ENSDARG00000016765	scamp3	0.066157	0.711017	0.148684
ENSDARG00000100376	amdhd2	0.064398	0.711304	-0.0640558
ENSDARG00000071007	pcgf5a	0.0666491	0.711636	4.48952
ENSDARG00000030789	ddx18	0.0664929	0.711993	-0.0593808
ENSDARG00000077799	EGR4	0.0642598	0.712042	1.67505
ENSDARG00000086877	mhc1zaa	0.0640903	0.712413	-0.505458
ENSDARG00000014361	tmbim4	0.0643776	0.712544	0.266921
ENSDARG00000091001	mycbp	0.0669992	0.712605	-0.513169
ENSDARG00000060489	mrpl32	0.0673116	0.713926	-0.348514
ENSDARG00000003132	apip	0.0673807	0.715243	-0.371289
ENSDARG00000098247	det1	0.0676562	0.716555	3.31367
ENSDARG00000013478	rrp15	0.0698155	0.718699	-1.34309
ENSDARG00000043684	bpnt1	0.0697159	0.719055	2.1405
ENSDARG00000058115	fgfr2	0.0699286	0.719156	2.616
ENSDARG00000080775	SNORD65	0.0693603	0.719212	1.7606
ENSDARG00000004111	esr1	0.0696013	0.719413	0.534203
ENSDARG00000007081	pias4a	0.0680353	0.719533	-2.57821
ENSDARG00000105133	dre-mir-7a-1	0.0694301	0.719672	-0.143457
ENSDARG00000097718	stard10	0.0702716	0.720065	0.875435
ENSDARG00000000857	mapk14a	0.0695016	0.720131	-0.929278
ENSDARG00000062326	zgc:158409	0.0693108	0.720395	0.322527
ENSDARG00000099307	si:dkey-10p5.10	0.0704231	0.720517	-0.994359
ENSDARG00000075666	tsc22d3	0.0695793	0.720588	-0.647932
ENSDARG00000078828	npb	0.0683462	0.720833	-1.10693
ENSDARG00000041878	rab11ba	0.0702473	0.721232	0.211048
ENSDARG00000060036	aimp1	0.0710557	0.721509	-0.820647
ENSDARG00000071691	uqcrc2b	0.0693006	0.721582	1.06718
ENSDARG00000013063	oxct1a	0.0767967	0.72181	2.49089
ENSDARG00000031817	trim2a	0.0688862	0.721854	-1.86821
ENSDARG00000056075	rca2.1	0.0770408	0.721893	0.3469
ENSDARG00000045513	taf3	0.0709121	0.722222	1.74592
ENSDARG00000011122	pptc7a	0.0688642	0.722222	2.30294
ENSDARG00000012747	rer1	0.0773195	0.722304	1.173
ENSDARG00000052734	hmgcra	0.0708108	0.722581	-0.349308
ENSDARG00000005926	ak2	0.0687873	0.722591	-0.00214492
ENSDARG00000094696	si:dkey-201c13.2	0.071029	0.722669	-1.66266
ENSDARG00000097102	si:ch73-281n10.2	0.0692739	0.722772	0.872859
ENSDARG00000063437	wnt9a	0.0767457	0.722883	-0.963853
ENSDARG00000021124	cfl1	0.0687645	0.722962	1.47147
ENSDARG00000098112	btc	0.0770118	0.722963	0.0830513
ENSDARG00000095821	si:dkey-122a22.2	0.0755746	0.723147	-1.07938
ENSDARG00000070512	tnrc5	0.0759144	0.723308	-1.25189
ENSDARG00000074758	csde1	0.0749772	0.723323	1.85893
ENSDARG00000033126	prkrip1	0.0752418	0.723404	-0.301921
ENSDARG00000013795	hps4	0.0762873	0.723468	-0.789812
ENSDARG00000005972	ric8b	0.0765761	0.723547	-0.484763
ENSDARG00000044619	birc2	0.0712441	0.723558	-0.220978
ENSDARG00000053047	eif2s2	0.0749294	0.723664	0.712933
ENSDARG00000039093	got1	0.0764631	0.723881	-0.148949
ENSDARG00000099729	pcdh10a	0.0767174	0.723958	1.10079
ENSDARG00000102493	ticam1	0.0692402	0.723967	3.08184
ENSDARG00000035389	fcho2	0.0761743	0.724138	1.45291
ENSDARG00000011537	ugt2a5	0.0775016	0.724189	2.65896
ENSDARG00000019702	aldocb	0.075522	0.724242	0.980908
ENSDARG00000040650	gps1	0.0756758	0.72432	-0.0110777
ENSDARG00000026444	apoob	0.0758336	0.724398	-0.433988
ENSDARG00000004158	tmem63c	0.0760455	0.724474	2.84015
ENSDARG00000062385	flcn	0.0751813	0.724505	-0.270357
ENSDARG00000036549	agpat3	0.0719741	0.724522	2.00838
ENSDARG00000014015	zgc:77086	0.0762543	0.724551	1.45853
ENSDARG00000078613	vhll	0.0757527	0.724736	-1.39767
ENSDARG00000031720	clstn1	0.074883	0.724771	0.898111
ENSDARG00000102055	hadhb	0.0715997	0.7248	1.12462
ENSDARG00000003486	ppp1caa	0.0732198	0.725	0.0912995
ENSDARG00000098116	CABZ01089963.1	0.0754788	0.725341	0.703773
ENSDARG00000035136	sepw1	0.0719278	0.725678	0.706302
ENSDARG00000063268	SLC35G1	0.0747849	0.725881	-0.0192134
ENSDARG00000009250	etfb	0.0718485	0.726038	1.46297
ENSDARG00000089877	C7H4orf48	0.0731954	0.726135	-0.00090255
ENSDARG00000014556	serpinb1l3	0.0745196	0.726154	1.21053
ENSDARG00000009949	FNDC4	0.0747049	0.726227	-0.00070662
ENSDARG00000074848	smim7	0.0724874	0.726266	1.68699
ENSDARG00000003599	rpl3	0.0736735	0.726283	0.990948
ENSDARG00000022712	stat3	0.0727739	0.726415	-0.297965
ENSDARG00000035470	sh3glb2b	0.073011	0.726489	1.87687
ENSDARG00000087555	si:ch73-308l14.2	0.0723846	0.726624	-1.84949
ENSDARG00000012244	ube2e3	0.0727363	0.726772	1.07477
ENSDARG00000056034	tmem55a	0.0728611	0.726845	-3.01522
ENSDARG00000100114	sf3a3	0.0744466	0.727273	1.87592
ENSDARG00000061547	zgc:153409	0.0747041	0.727343	-1.30993
ENSDARG00000094704	bcl2a	0.0722551	0.727345	1.00189
ENSDARG00000044044	rassf2b	0.0736083	0.727414	-1.18896
ENSDARG00000033855	rqcd1	0.0738697	0.727484	0.475405
ENSDARG00000040401	slc25a20	0.0780047	0.727541	1.57737
ENSDARG00000034568	fitm2	0.0723642	0.727778	2.47179
ENSDARG00000007065	mrps18b	0.0726947	0.727918	-1.09303
ENSDARG00000098074	trip4	0.0726185	0.728278	-1.32944
ENSDARG00000070479	tspan13b	0.074416	0.728395	1.83027
ENSDARG00000012603	eif3ja	0.0735942	0.728549	2.21074
ENSDARG00000060024	GPR148	0.0740926	0.728682	1.57615
ENSDARG00000041397	eif2b2	0.0742739	0.729102	2.75401
ENSDARG00000100439	FAM177A1	0.0743901	0.729521	-1.27615
ENSDARG00000027825	naa50	0.080354	0.730935	-0.279683
ENSDARG00000075325	mrpl16	0.0821515	0.731039	-0.10989
ENSDARG00000011301	nae1	0.0787308	0.731672	0.0733469
ENSDARG00000057060	tvp23b	0.101362	0.731777	-0.539442
ENSDARG00000035942	hrh3	0.0802826	0.731988	-0.710103
ENSDARG00000041182	rpl4	0.101223	0.732041	0.806074
ENSDARG00000043713	asf1bb	0.0821248	0.732068	0.260062
ENSDARG00000055676	armt1	0.0807402	0.732092	-0.526486
ENSDARG00000033280	TPO	0.0809867	0.732143	0.805384
ENSDARG00000039466	hnrnph3	0.0793611	0.732169	-1.34723
ENSDARG00000004060	bhlhe40	0.101165	0.732306	2.17013
ENSDARG00000018107	rab3da	0.0801852	0.732323	1.56864
ENSDARG00000073926	synrg	0.0820518	0.732394	-0.999882
ENSDARG00000037867	si:ch211-194i10.5	0.0808854	0.732475	-0.623123
ENSDARG00000071116	eepd1	0.0799403	0.732609	0.24899
ENSDARG00000041022	pdcd4b	0.0801546	0.732659	0.398827
ENSDARG00000059298	spcs1	0.0786727	0.732746	-0.508168
ENSDARG00000059357	sarnp	0.0804819	0.732759	-1.28534
ENSDARG00000011219	akt2	0.0825235	0.732819	2.37776
ENSDARG00000010194	eif4bb	0.101095	0.732838	0.440976
ENSDARG00000087950	IWS1	0.0798689	0.732946	-1.6393
ENSDARG00000039958	utp11l	0.0800738	0.732996	-1.88372
ENSDARG00000054942	lgals2a	0.0786146	0.733088	0.402269
ENSDARG00000055536	otub1a	0.0806523	0.733142	1.77782
ENSDARG00000034600	tmem165	0.101154	0.733143	0.377435
ENSDARG00000007603	stxbp2	0.0791531	0.733187	-0.0606069
ENSDARG00000099733	si:ch73-167c12.2	0.0793069	0.733236	-0.869454
ENSDARG00000043448	itm2ca	0.0812041	0.733238	-0.179143
ENSDARG00000036764	hax1	0.082876	0.73324	-0.294415
ENSDARG00000074057	calm3b	0.0797111	0.733285	0.926319
ENSDARG00000007751	lmnl3	0.0817896	0.73338	-1.49277
ENSDARG00000014366	luc7l3	0.0820471	0.733427	-0.359074
ENSDARG00000019897	agpat6	0.103661	0.73352	-1.06785
ENSDARG00000076404	MCTP1	0.10162	0.733523	2.16119
ENSDARG00000104119	kalrna	0.0790298	0.733529	1.31622
ENSDARG00000056235	smndc1	0.0830126	0.733612	-0.352099
ENSDARG00000003675	cryl1	0.0813061	0.733618	-1.04266
ENSDARG00000014148	med22	0.0815432	0.733665	1.08957
ENSDARG00000037570	polr1d	0.101049	0.733677	-2.22655
ENSDARG00000002949	ppp6c	0.101549	0.733788	0.156863
ENSDARG00000007359	UBL4A	0.103786	0.733817	-1.09369
ENSDARG00000023532	pinx1	0.0826413	0.733894	-0.694659
ENSDARG00000013351	cirbpb	0.0937755	0.73399	1.04302
ENSDARG00000032369	btbd6b	0.0814042	0.733997	2.0701
ENSDARG00000007989	nedd8	0.0828171	0.734266	-0.433348
ENSDARG00000018411	mknk1	0.0792425	0.734307	2.37871
ENSDARG00000042620	zgc:162356	0.103594	0.73434	0.292689
ENSDARG00000021669	sec61a1	0.0944859	0.734394	-0.723964
ENSDARG00000003008	prkcea	0.0817214	0.734419	-0.641778
ENSDARG00000062515	tecpr1a	0.104259	0.734444	-0.957353
ENSDARG00000011648	snrpd1	0.0819223	0.734463	-0.610194
ENSDARG00000038075	cyc1	0.101038	0.734518	0.887965
ENSDARG00000052536	tia1	0.0936193	0.734568	-2.63852
ENSDARG00000024540	tspan36	0.102226	0.734694	0.0600978
ENSDARG00000006257	vldlr	0.104126	0.734705	1.47139
ENSDARG00000038768	mrpl12	0.102674	0.734763	3.03381
ENSDARG00000059323	rpn1	0.0842881	0.73489	1.06239
ENSDARG00000052468	GSK3B	0.0937261	0.734895	3.5647
ENSDARG00000055610	exoc2	0.102022	0.73496	-1.21496
ENSDARG00000038559	h1f0	0.104046	0.734967	0.0728865
ENSDARG00000099985	cyr61l2	0.0942582	0.734969	1.99246
ENSDARG00000043313	ank2b	0.100931	0.735057	-0.970524
ENSDARG00000069090	atp6v0d1	0.107065	0.735103	0.465834
ENSDARG00000015856	slc25a40	0.103521	0.735162	2.14753
ENSDARG00000075758	ywhabb	0.084449	0.735254	1.38059
ENSDARG00000034616	mlf2	0.09419	0.735258	-0.532189
ENSDARG00000010745	dnaja2l	0.100438	0.73526	0.311817
ENSDARG00000040192	nenf	0.0943846	0.735294	-0.122077
ENSDARG00000098897	pds5b	0.100553	0.735294	-0.616738
ENSDARG00000058451	rpl6	0.102487	0.735294	0.730991
ENSDARG00000004297	irf2bpl	0.104642	0.735294	-0.00127376
ENSDARG00000077760	ascc1	0.0946452	0.73533	-2.05797
ENSDARG00000104372	gnb1b	0.107009	0.735358	0.973955
ENSDARG00000045019	aamp	0.101038	0.735362	2.17418
ENSDARG00000017454	nup50	0.0832834	0.735376	-0.160007
ENSDARG00000076509	polr2d	0.103496	0.735426	1.45342
ENSDARG00000062418	ttl	0.0837684	0.735457	3.01398
ENSDARG00000013475	cct4	0.0817159	0.735461	0.0143785
ENSDARG00000016463	trappc6b	0.0936107	0.735476	-1.59206
ENSDARG00000027750	dpp7	0.0840628	0.735497	0.536588
ENSDARG00000022340	ufc1	0.0941468	0.735547	-0.0154646
ENSDARG00000063626	ddx21	0.100513	0.735566	1.06824
ENSDARG00000059057	atpv0e2	0.102577	0.735593	0.754248
ENSDARG00000052606	dpp9	0.0947826	0.735653	-0.494574
ENSDARG00000061235	alg5	0.103216	0.735658	0.442249
ENSDARG00000025326	myl12.2	0.105494	0.735683	-0.331342
ENSDARG00000096711	si:ch211-194k22.8	0.103998	0.735786	-0.365331
ENSDARG00000029524	impdh1b	0.100181	0.735805	0.470023
ENSDARG00000069122	si:ch211-216l23.2	0.083905	0.735823	2.49599
ENSDARG00000077928	ccdc173	0.0842598	0.735862	3.14283
ENSDARG00000019081	DHDH	0.106802	0.73587	0.067439
ENSDARG00000036785	si:ch211-226m16.2	0.0842857	0.735901	0.703772
ENSDARG00000035329	capns1a	0.100928	0.735903	0.191871
ENSDARG00000053668	stag2b	0.105261	0.735912	-0.00421511
ENSDARG00000100938	hint2	0.103312	0.735955	-0.791366
ENSDARG00000005049	rab20	0.0848776	0.735978	-1.36535
ENSDARG00000024933	spast	0.100344	0.736111	2.02629
ENSDARG00000045401	mllt10	0.102465	0.736127	1.76417
ENSDARG00000034293	hif1ab	0.106958	0.736156	1.1328
ENSDARG00000074967	TMEM87A	0.103049	0.736189	0.693505
ENSDARG00000003127	zgc:123105	0.0925455	0.736216	0.400674
ENSDARG00000002790	ap2m1a	0.103456	0.736251	0.122597
ENSDARG00000037929	strada	0.106612	0.736383	2.15691
ENSDARG00000040623	fosl2	0.0935911	0.736386	1.49831
ENSDARG00000051756	pdhx	0.0835502	0.736439	-0.564037
ENSDARG00000020164	efnb2a	0.0836703	0.736477	1.33248
ENSDARG00000012555	ak5	0.103188	0.736486	1.48966
ENSDARG00000014587	slc38a5b	0.105443	0.736494	3.06754
ENSDARG00000075627	abhd10b	0.105991	0.736553	-1.01039
ENSDARG00000031435	zgc:56493	0.0949435	0.736585	-0.524429
ENSDARG00000022418	faf1	0.100164	0.736659	1.99179
ENSDARG00000059304	chchd2	0.106743	0.73667	-0.156768
ENSDARG00000060626	dgkaa	0.0935424	0.736679	1.15212
ENSDARG00000053878	inpp5l	0.104921	0.736696	1.31456
ENSDARG00000035557	gabarapa	0.105172	0.736726	0.431957
ENSDARG00000011125	snrpb	0.100794	0.736751	0.356375
ENSDARG00000052856	khdrbs1a	0.105349	0.736755	0.948693
ENSDARG00000029177	lnx2a	0.105875	0.736813	0.921925
ENSDARG00000062812	glsa	0.0842786	0.736915	0.621551
ENSDARG00000074271	wrb	0.0934349	0.736973	1.60636
ENSDARG00000002731	sdc2	0.0847928	0.736986	1.52593
ENSDARG00000057699	styx	0.107392	0.737013	2.24823
ENSDARG00000092243	si:ch211-163b2.2	0.105769	0.737074	-0.361708
ENSDARG00000040712	adprh	0.0924953	0.737139	-0.693118
ENSDARG00000073962	C17H15orf57	0.106599	0.737186	1.51788
ENSDARG00000061143	tapt1b	0.0932198	0.737235	1.94056
ENSDARG00000036577	atp6v0cb	0.0934184	0.737267	0.729725
ENSDARG00000036675	hnrnpa1b	0.0919631	0.737374	-0.541994
ENSDARG00000004017	spag1a	0.106126	0.73739	2.45279
ENSDARG00000076221	zgc:198419	0.0836578	0.7375	1.87218
ENSDARG00000033533	ccdc115	0.100126	0.737515	-0.302327
ENSDARG00000021439	ncoa4	0.0977849	0.73753	3.00274
ENSDARG00000040310	prpf4bb	0.105148	0.737542	-1.19191
ENSDARG00000010248	wdr54	0.0920251	0.737705	-1.00231
ENSDARG00000003189	psmd1	0.0853265	0.737738	0.370099
ENSDARG00000043046	fbxl5	0.0979294	0.737841	2.83738
ENSDARG00000038881	acaa2	0.106583	0.737991	0.237274
ENSDARG00000037998	flot1b	0.0921586	0.738035	2.14788
ENSDARG00000063100	psmd14	0.0852276	0.738063	-0.599681
ENSDARG00000039269	arg2	0.0924937	0.738065	2.17891
ENSDARG00000021287	zgc:91909	0.0972567	0.738067	2.09751
ENSDARG00000046030	zgc:110339	0.0932182	0.738155	-0.163652
ENSDARG00000019941	sgta	0.0883721	0.738158	0.3631
ENSDARG00000046141	C8H12orf43	0.093416	0.738184	2.03739
ENSDARG00000044241	dram2b	0.0911162	0.738186	0.149365
ENSDARG00000017741	g3bp1	0.10617	0.738226	-0.113639
ENSDARG00000078106	ocrl	0.0965785	0.738267	-0.913407
ENSDARG00000018953	gclm	0.0919537	0.738306	-2.11265
ENSDARG00000062790	TACC2	0.0970722	0.738323	2.22335
ENSDARG00000096867	clmn	0.0924349	0.738365	-0.0594959
ENSDARG00000068708	ifrd1	0.1001	0.738372	0.907892
ENSDARG00000035610	zgc:113208	0.0851405	0.738388	2.2575
ENSDARG00000103800	prkar1b	0.0977527	0.738407	0.000227451
ENSDARG00000103369	TALDO1	0.0883022	0.738472	1.68996
ENSDARG00000062821	slc6a15	0.0910008	0.738491	-2.69698
ENSDARG00000016086	smurf1	0.106384	0.738512	2.53127
ENSDARG00000070371	kat7a	0.0965495	0.738554	-0.403834
ENSDARG00000015290	sacm1la	0.0919129	0.738608	-1.17609
ENSDARG00000038814	myrip	0.0976641	0.73869	-0.977319
ENSDARG00000077383	anxa11a	0.0930432	0.73875	0.60682
ENSDARG00000104733	coq4	0.0882818	0.738786	1.88747
ENSDARG00000045463	ralaa	0.106494	0.738798	-0.977565
ENSDARG00000099582	CABZ01074276.1	0.0961452	0.738815	2.91184
ENSDARG00000070864	bcl6a	0.0865926	0.738926	2.75538
ENSDARG00000017058	gyltl1b	0.0972496	0.738949	1.56405
ENSDARG00000059437	fktn	0.0976146	0.738975	-2.8136
ENSDARG00000025220	sppl3	0.0929608	0.739049	2.63592
ENSDARG00000039390	sdhaf4	0.093197	0.739076	-0.487351
ENSDARG00000044942	mrpl45	0.0960502	0.739104	0.0173922
ENSDARG00000019438	rnf13	0.0998046	0.739181	1.62713
ENSDARG00000055381	bambia	0.0968375	0.739183	-0.101435
ENSDARG00000103288	PDPR	0.0970385	0.739209	2.58817
ENSDARG00000022810	fzr1b	0.0918642	0.739213	2.71568
ENSDARG00000019302	mid1ip1b	0.100067	0.739232	0.912413
ENSDARG00000099358	hccsb	0.0971735	0.739234	1.8074
ENSDARG00000052374	faf2	0.0867433	0.739276	1.94293
ENSDARG00000040799	sst1.1	0.0955502	0.739342	-0.0168263
ENSDARG00000041702	rfx6	0.0960298	0.739394	1.93176
ENSDARG00000033609	map1lc3a	0.090956	0.739437	0.394061
ENSDARG00000024895	fam50a	0.0964765	0.739445	-0.620896
ENSDARG00000002967	pdap1b	0.0969317	0.739496	-0.453921
ENSDARG00000042899	si:ch211-163l21.8	0.0919097	0.739544	0.987077
ENSDARG00000079501	si:ch211-149l1.2	0.098467	0.739645	-0.534322
ENSDARG00000060510	cul4b	0.0963752	0.739734	0.0031969
ENSDARG00000057624	cops5	0.0909474	0.739744	-0.134761
ENSDARG00000101813	nap1l1	0.088281	0.739762	0.948236
ENSDARG00000096003	USMG5	0.0913556	0.739796	-1.27803
ENSDARG00000027887	zfyve21	0.0865808	0.739919	1.34934
ENSDARG00000070922	cnbpb	0.0897182	0.739922	1.23862
ENSDARG00000040287	ywhabl	0.0958469	0.739976	0.485059
ENSDARG00000007753	cpne2	0.0872567	0.74	1.33095
ENSDARG00000092746	si:ch211-150o23.2	0.116805	0.74002	-1.93404
ENSDARG00000015221	nsrp1	0.099675	0.740047	-0.888354
ENSDARG00000014292	med15	0.0998987	0.74007	3.63737
ENSDARG00000056978	letm1	0.100018	0.740093	0.36654
ENSDARG00000088444	sell	0.091825	0.740152	1.34636
ENSDARG00000093317	si:ch211-209j10.6	0.0899655	0.74026	2.62489
ENSDARG00000074858	stard7	0.116757	0.74026	1.43694
ENSDARG00000076391	npm2a	0.0959898	0.740291	1.50025
ENSDARG00000027734	srsf5b	0.0869867	0.740295	0.515047
ENSDARG00000101458	r3hdm1	0.0995714	0.740328	2.9364
ENSDARG00000023694	spon1b	0.0876177	0.740346	1.21774
ENSDARG00000002710	ncl	0.0907017	0.74036	0.274099
ENSDARG00000058871	FBXW12	0.0999984	0.740373	3.27165
ENSDARG00000077138	zgc:195173	0.0917684	0.740458	2.34236
ENSDARG00000053820	pcmtd2	0.0983705	0.740521	-0.771364
ENSDARG00000053370	eif3jb	0.108005	0.740541	-1.09022
ENSDARG00000092610	lamp1	0.0893932	0.740548	-0.281324
ENSDARG00000036279	lamc1	0.0864521	0.740566	-3.16304
ENSDARG00000070097	vimp	0.0876868	0.740691	1.43666
ENSDARG00000040261	runx2a	0.0909396	0.740693	2.61904
ENSDARG00000099928	chrm5a	0.08823	0.740741	4.07627
ENSDARG00000044584	tex261	0.116594	0.740741	-0.818274
ENSDARG00000099746	rgs3a	0.0917598	0.740764	1.43627
ENSDARG00000033171	trappc6bl	0.0893705	0.740862	2.7367
ENSDARG00000070076	actr2b	0.0958155	0.740876	-1.44853
ENSDARG00000070573	mapk3	0.0895934	0.740885	1.37256
ENSDARG00000023878	stk24b	0.0863666	0.740891	1.85812
ENSDARG00000093688	si:ch73-234b20.4	0.0865706	0.740915	-1.75471
ENSDARG00000035505	nelfb	0.116554	0.740982	-1.26116
ENSDARG00000013787	gucy1a3	0.0872433	0.740988	-0.380737
ENSDARG00000037000	fkbp11	0.116732	0.741	1.13423
ENSDARG00000079840	kcnma1a	0.117088	0.741036	-0.434396
ENSDARG00000029100	chchd1	0.0881334	0.74106	2.6179
ENSDARG00000013414	lin7a	0.111263	0.741071	1.75216
ENSDARG00000012572	polr3f	0.108265	0.7411	-0.761071
ENSDARG00000007130	mrto4	0.111604	0.741109	-1.15974
ENSDARG00000043388	atraid	0.0986774	0.741135	-0.029705
ENSDARG00000012234	psme3	0.0995196	0.741197	-1.11024
ENSDARG00000038176	cyb561	0.0900777	0.741245	0.811961
ENSDARG00000101251	ldha	0.0871797	0.74131	1.23403
ENSDARG00000103553	sf3b3	0.0906743	0.741313	2.54706
ENSDARG00000068436	ENSDARG00000068436	0.111508	0.741361	1.25609
ENSDARG00000056307	znf706	0.0880636	0.741379	0.0120795
ENSDARG00000035625	snrnp27	0.108429	0.741379	-0.153265
ENSDARG00000035634	rfc5	0.0994639	0.741481	-0.683635
ENSDARG00000035468	slc25a25b	0.0858391	0.741497	-0.116204
ENSDARG00000013928	plekhb2	0.117275	0.741551	0.0422459
ENSDARG00000039754	xpc	0.0906232	0.741624	2.00835
ENSDARG00000051798	brd1b	0.116549	0.741725	-2.24648
ENSDARG00000000966	ncor2	0.099022	0.741745	-0.291128
ENSDARG00000100428	BOLA2B	0.117043	0.741775	-0.948157
ENSDARG00000000666	creg2	0.0888878	0.741787	2.23323
ENSDARG00000076779	fam13b	0.114285	0.74182	1.57436
ENSDARG00000045843	apex1	0.0893469	0.74183	-0.45239
ENSDARG00000056801	sufu	0.0859144	0.741848	0.0466041
ENSDARG00000011611	actr1	0.111199	0.741851	0.985146
ENSDARG00000045011	TAPBP	0.0861821	0.74187	1.97738
ENSDARG00000102589	rsf1a	0.0863509	0.741892	-2.31571
ENSDARG00000002487	noc3l	0.108219	0.741901	-2.84644
ENSDARG00000045618	clta	0.111798	0.741902	0.0351594
ENSDARG00000014101	pyroxd2	0.0989851	0.742031	-0.926689
ENSDARG00000096661	si:ch211-286b5.5	0.0992708	0.742049	0.737401
ENSDARG00000068621	si:ch211-181d7.3	0.117643	0.742063	-1.51139
ENSDARG00000079835	man2c1	0.11412	0.742068	-0.316233
ENSDARG00000029768	wapalb	0.114575	0.7421	2.4378
ENSDARG00000042345	si:dkeyp-55f12.3	0.111505	0.742138	-1.01561
ENSDARG00000004151	rab23	0.0893226	0.742147	3.4512
ENSDARG00000036489	MAF1	0.0860086	0.742198	-0.179778
ENSDARG00000019332	C24H11orf65	0.0905706	0.742248	-0.59465
ENSDARG00000027078	cnppd1	0.117261	0.742289	-1.1257
ENSDARG00000010957	mpp2b	0.114042	0.742316	2.45874
ENSDARG00000032584	thnsl2	0.117805	0.742319	2.52275
ENSDARG00000069169	cerk	0.0993948	0.742353	-1.19966
ENSDARG00000071409	arl3	0.114727	0.742363	-0.4828
ENSDARG00000005108	oclna	0.0880283	0.742364	-1.1298
ENSDARG00000016867	rnf128a	0.116199	0.742455	3.77208
ENSDARG00000086341	COX7A2	0.116438	0.74247	-0.0449187
ENSDARG00000098017	pet100	0.0904262	0.742561	-0.877676
ENSDARG00000079497	C5H8orf4	0.113986	0.742564	1.07723
ENSDARG00000026801	stau2	0.0905958	0.742581	1.2497
ENSDARG00000006399	ywhae1	0.111119	0.742632	0.881882
ENSDARG00000099730	pkma	0.116313	0.742714	0.721772
ENSDARG00000044852	wbp2nl	0.109111	0.74275	0.768528
ENSDARG00000020850	eef1a1l1	0.109352	0.742765	0.83634
ENSDARG00000063624	gfm1	0.0890691	0.742782	-1.90981
ENSDARG00000062674	btbd10a	0.113338	0.742784	2.67377
ENSDARG00000016745	slc35f6	0.117619	0.7428	-1.09615
ENSDARG00000093108	si:ch211-69l10.2	0.114571	0.742857	-0.244559
ENSDARG00000010641	slc20a1b	0.0903634	0.742876	-0.723428
ENSDARG00000090778	ttll1	0.111094	0.742887	3.38758
ENSDARG00000061020	ccdc186	0.0863383	0.742896	-1.53942
ENSDARG00000103935	rab27a	0.111461	0.742917	1.45519
ENSDARG00000007347	degs1	0.109324	0.743026	0.13332
ENSDARG00000023323	ywhaqb	0.113237	0.743034	0.162528
ENSDARG00000063375	pter	0.110389	0.7431	1.47327
ENSDARG00000086985	klc4	0.0891672	0.743119	2.0526
ENSDARG00000104789	ENSDARG00000104789	0.110746	0.743129	1.58354
ENSDARG00000070654	pex5	0.116112	0.743202	2.49519
ENSDARG00000010246	prmt1	0.108692	0.743272	0.451701
ENSDARG00000102808	calr3b	0.113984	0.743326	0.905473
ENSDARG00000075942	FRMD5	0.118889	0.743363	-2.24312
ENSDARG00000059654	eif3ba	0.113043	0.743537	1.16412
ENSDARG00000063341	C2H1orf123	0.10903	0.743548	0.0688186
ENSDARG00000060306	tfcp2	0.118105	0.743564	1.75217
ENSDARG00000039378	rcn2	0.118627	0.74359	-1.70883
ENSDARG00000021141	plekhf2	0.118785	0.743602	-1.5544
ENSDARG00000070122	stk11ip	0.114527	0.743616	-1.90088
ENSDARG00000093058	C4H7orf73	0.110615	0.743644	0.401862
ENSDARG00000102123	phtf2	0.115457	0.743668	-0.14734
ENSDARG00000055070	C13H10orf32	0.111028	0.743671	-0.804329
ENSDARG00000054060	pof1b	0.113004	0.743789	2.01763
ENSDARG00000020857	ccdc149b	0.11321	0.743802	2.86165
ENSDARG00000003952	pfn2	0.118221	0.743818	0.77622
ENSDARG00000068886	mrpl14	0.110353	0.743889	-1.19133
ENSDARG00000058444	snx6	0.110539	0.743902	1.9354
ENSDARG00000067717	tomm7	0.115339	0.743915	0.313457
ENSDARG00000089720	CABZ01077218.1	0.110686	0.743915	1.59297
ENSDARG00000036375	cyfip2	0.11597	0.743939	2.10466
ENSDARG00000032601	macrod2	0.116075	0.743952	0.305924
ENSDARG00000055307	sypl2a	0.113889	0.74409	1.66305
ENSDARG00000100266	si:dkey-77p23.6	0.11004	0.744136	-0.783091
ENSDARG00000015057	ube2d4	0.110316	0.744149	1.27488
ENSDARG00000028889	ndufb10	0.112364	0.744271	0.2884
ENSDARG00000036092	sdhaf3	0.112641	0.744283	-1.44152
ENSDARG00000056525	bcar1	0.118538	0.744324	-1.17516
ENSDARG00000044304	prrc1	0.118765	0.744335	-0.62886
ENSDARG00000012820	nop56	0.115673	0.744433	0.154609
ENSDARG00000060316	cish	0.111009	0.744456	2.88513
ENSDARG00000073704	si:dkeyp-72g9.4	0.112964	0.74456	1.34361
ENSDARG00000098070	CABZ01085140.1	0.118455	0.744565	1.99211
ENSDARG00000026908	tmed2	0.113772	0.744593	0.129474
ENSDARG00000031048	gspt1	0.115331	0.74467	-0.168561
ENSDARG00000056609	atad1b	0.115889	0.744692	-0.47011
ENSDARG00000005586	zbtb20	0.11607	0.744702	1.74392
ENSDARG00000023279	psmd4b	0.112233	0.744781	-0.0459521
ENSDARG00000045940	lsm12b	0.112875	0.744813	-0.398473
ENSDARG00000002690	rabif	0.113808	0.744856	-1.24296
ENSDARG00000028715	fam188a	0.109803	0.74492	1.93743
ENSDARG00000007836	ctsla	0.109933	0.744931	0.0995402
ENSDARG00000091678	ints12	0.110312	0.744941	-1.76912
ENSDARG00000030537	psmc1a	0.112289	0.745047	0.412668
ENSDARG00000043960	rpf2	0.1126	0.745057	-0.797055
ENSDARG00000020761	arrdc2	0.115179	0.745168	1.81133
ENSDARG00000007323	chmp4bb	0.109727	0.745182	-0.171535
ENSDARG00000059368	gria4b	0.115272	0.745427	-1.05964
ENSDARG00000100452	gltscr2	0.11287	0.745587	1.07179
ENSDARG00000007257	rab5ab	0.109898	0.745726	2.21269
ENSDARG00000004377	ppp1r13ba	0.119656	0.747544	-1.51577
ENSDARG00000092181	im:7140055	0.120965	0.749025	-0.776847
ENSDARG00000102607	pmpca	0.120217	0.749755	-0.895579
ENSDARG00000063095	ctsf	0.120954	0.749756	0.874409
ENSDARG00000104735	nkx6.2	0.12109	0.749757	1.93313
ENSDARG00000094557	nupr1	0.120356	0.75	-1.77048
ENSDARG00000078518	kazald2	0.121637	0.75	-1.56371
ENSDARG00000038980	txndc12	0.121549	0.750242	0.0284888
ENSDARG00000058732	scgn	0.120426	0.750245	0.901414
ENSDARG00000024954	tmed4	0.120918	0.750488	-0.839944
ENSDARG00000088810	prox1b	0.120849	0.750733	-0.260307
ENSDARG00000104460	zgc:158654	0.121511	0.750971	0.29887
ENSDARG00000071424	ap3d1	0.120712	0.750978	-0.225618
ENSDARG00000094331	si:dkey-189n19.3	0.122397	0.751205	-1.00286
ENSDARG00000014053	olfm1b	0.12269	0.751445	-0.156557
ENSDARG00000006031	abat	0.122042	0.751451	1.10001
ENSDARG00000070583	itpk1b	0.122863	0.751684	2.17439
ENSDARG00000079128	becn1	0.122368	0.751691	-2.45541
ENSDARG00000100209	prpf39	0.122027	0.751694	2.07898
ENSDARG00000039969	akirin1	0.121462	0.751701	-0.833284
ENSDARG00000028957	maff	0.123017	0.751923	1.91694
ENSDARG00000098591	tubb4b	0.122397	0.751931	0.723227
ENSDARG00000016964	MCUR1	0.121396	0.751946	-0.216847
ENSDARG00000061713	tpd52	0.123211	0.752161	0.502482
ENSDARG00000089787	crebzf	0.123283	0.752399	1.28669
ENSDARG00000042030	kpna5	0.124131	0.754059	-1.62379
ENSDARG00000027687	tmem230a	0.123818	0.75431	-1.59975
ENSDARG00000057882	arpc3	0.123987	0.754545	-0.7168
ENSDARG00000041505	itm2bb	0.123764	0.754554	0.268588
ENSDARG00000017235	eif5a	0.124364	0.754771	0.798936
ENSDARG00000009851	wdr41	0.12408	0.75478	-1.30119
ENSDARG00000100510	ACTR3	0.124977	0.754986	0.344721
ENSDARG00000075821	plxnb1a	0.124898	0.755228	1.99366
ENSDARG00000029150	hsp90ab1	0.12457	0.755238	0.973025
ENSDARG00000013976	anxa13	0.124768	0.755471	1.31135
ENSDARG00000063344	fam162a	0.125153	0.755693	0.809249
ENSDARG00000093960	si:dkey-111e8.5	0.124543	0.755958	2.44823
ENSDARG00000006837	mycn	0.125346	0.756398	2.38206
ENSDARG00000007231	ryk	0.126015	0.757318	-1.89849
ENSDARG00000013741	lancl1	0.125952	0.758034	2.20225
ENSDARG00000056156	npdc1b	0.125893	0.758523	3.32196
ENSDARG00000074084	strip1	0.125948	0.758751	0.0435369
ENSDARG00000015930	rwdd1	0.126318	0.758962	0.0862276
ENSDARG00000034826	park7	0.126485	0.759661	1.09148
ENSDARG00000092553	slc25a5	0.127112	0.761278	0.798771
ENSDARG00000054208	phkg2	0.127889	0.761704	-0.344122
ENSDARG00000092954	mrpl34	0.127571	0.761726	-0.434662
ENSDARG00000036080	cd81a	0.126918	0.76177	0.162284
ENSDARG00000044183	prkab1a	0.127836	0.761949	-0.570143
ENSDARG00000020197	rpl5a	0.127091	0.761994	0.955386
ENSDARG00000076416	SHROOM2	0.128398	0.762372	1.68899
ENSDARG00000040300	gtpbp10	0.128044	0.762395	-1.74948
ENSDARG00000014867	rpl8	0.127561	0.762441	0.780014
ENSDARG00000078942	enox2	0.128462	0.762593	-1.65498
ENSDARG00000016548	eif5b	0.128377	0.763084	0.411732
ENSDARG00000023190	kpna4	0.128695	0.763281	1.90417
ENSDARG00000019532	fads2	0.129248	0.764405	-2.07302
ENSDARG00000014348	stk17b	0.129055	0.764432	-0.671237
ENSDARG00000093448	mpc1	0.1298	0.764842	-0.0379372
ENSDARG00000002642	sh3gl1b	0.129681	0.765088	2.07313
ENSDARG00000062190	PDE3B	0.129242	0.765116	-1.88478
ENSDARG00000053502	cryaa	0.13006	0.765524	1.70149
ENSDARG00000062008	hs2st1b	0.131343	0.766544	-0.136107
ENSDARG00000012818	csnk2a2a	0.131294	0.767249	3.31003
ENSDARG00000037009	banf1	0.130686	0.76756	1.65099
ENSDARG00000037713	pcnp	0.131527	0.767677	-0.157799
ENSDARG00000068247	luzp2	0.131148	0.767742	3.00937
ENSDARG00000104435	MAP7	0.130653	0.767808	1.70589
ENSDARG00000045835	si:dkey-14d8.6	0.131254	0.767956	-1.02921
ENSDARG00000052178	eif2s1b	0.13283	0.767971	0.671315
ENSDARG00000026865	fam107b	0.130613	0.768056	-1.48005
ENSDARG00000009764	srek1	0.133054	0.768182	-0.609905
ENSDARG00000038901	tmem256	0.132768	0.768215	0.921109
ENSDARG00000035596	ISCU	0.132057	0.768315	0.268092
ENSDARG00000017874	dnajc3b	0.13349	0.768359	2.51197
ENSDARG00000100371	eef2b	0.131081	0.76845	0.911527
ENSDARG00000086553	NLRX1	0.132723	0.768459	-1.57865
ENSDARG00000034048	zgc:92275	0.132038	0.768561	1.247
ENSDARG00000043554	mrpl40	0.133433	0.768603	-1.16185
ENSDARG00000033012	pcnt	0.131048	0.768698	-1.71939
ENSDARG00000026654	gosr1	0.131992	0.768807	1.34861
ENSDARG00000059109	si:dkeyp-113d7.1	0.132696	0.769161	2.26086
ENSDARG00000018559	kdm7ab	0.134333	0.769161	0.350399
ENSDARG00000062909	furina	0.133819	0.769231	1.69782
ENSDARG00000007791	ppp2r1a	0.133416	0.769301	0.52912
ENSDARG00000045639	elavl4	0.132608	0.769406	1.60717
ENSDARG00000075567	fbxl20	0.134013	0.769439	2.10327
ENSDARG00000016809	prkacab	0.136542	0.769504	1.52658
ENSDARG00000103340	clic1	0.132547	0.769653	1.46305
ENSDARG00000039892	gnpnat1	0.136798	0.769708	0.537271
ENSDARG00000042644	sod2	0.134284	0.769856	1.02827
ENSDARG00000103403	sar1b	0.133815	0.769928	0.522541
ENSDARG00000070108	dek	0.135059	0.769955	1.6239
ENSDARG00000056623	ptenb	0.13647	0.769982	1.09974
ENSDARG00000016754	tbca	0.136526	0.770186	-0.260689
ENSDARG00000070477	dnajc2	0.136382	0.770222	2.11634
ENSDARG00000041363	dctn3	0.132422	0.770357	0.230999
ENSDARG00000043663	faub	0.1362	0.770463	1.59395
ENSDARG00000093182	eif2ak1	0.135862	0.770536	-1.84909
ENSDARG00000101543	strumpellin	0.134236	0.770551	-0.392669
ENSDARG00000077811	sox11a	0.135046	0.770646	3.29677
ENSDARG00000070390	flad1	0.136189	0.770703	-2.27214
ENSDARG00000053070	gosr2	0.136968	0.770796	-0.298444
ENSDARG00000097236	SVIP	0.135013	0.770889	0.128289
ENSDARG00000008275	klhl24b	0.134728	0.770927	2.25211
ENSDARG00000056877	vamp2	0.135388	0.771057	0.556603
ENSDARG00000028699	crkl	0.134638	0.771171	0.169795
ENSDARG00000086104	SLCO5A1	0.13584	0.771224	1.37241
ENSDARG00000029596	trim55a	0.136115	0.77139	-0.830214
ENSDARG00000045360	flj11011l	0.137166	0.771441	-0.503716
ENSDARG00000025555	ormdl3	0.134922	0.771583	1.715
ENSDARG00000039345	drg1	0.13599	0.771632	0.110997
ENSDARG00000026376	aco1	0.135549	0.77171	0.239802
ENSDARG00000086740	phyh	0.135775	0.771914	0.514904
ENSDARG00000043848	sod1	0.137596	0.77341	-0.139728
ENSDARG00000029874	khk	0.138068	0.774934	-0.666444
ENSDARG00000068996	hist2h2l	0.138613	0.775968	1.1194
ENSDARG00000069910	gtf2f2a	0.138596	0.776652	-0.232623
ENSDARG00000016733	psat1	0.139052	0.776997	-0.732745
ENSDARG00000044194	tcta	0.138889	0.777045	-0.0603023
ENSDARG00000012353	vipr2	0.138593	0.777337	1.47865
ENSDARG00000038870	slu7	0.139036	0.77768	-0.196147
ENSDARG00000078308	spry2	0.139397	0.77807	1.44988
ENSDARG00000070393	COQ10A	0.139904	0.778409	-2.14765
ENSDARG00000032206	cthl	0.139887	0.77909	-2.75446
ENSDARG00000031426	csrnp1a	0.139666	0.779141	0.309657
ENSDARG00000035679	si:rp71-45k5.4	0.141133	0.779322	0.764723
ENSDARG00000024728	hdhd2	0.139837	0.779335	1.79086
ENSDARG00000022918	tbcc	0.140182	0.779476	-1.00613
ENSDARG00000089076	gphna	0.14109	0.78	2.81669
ENSDARG00000008748	ube2na	0.140554	0.780105	0.304066
ENSDARG00000045594	si:dkey-14k9.2	0.140715	0.780488	0.574396
ENSDARG00000044521	eef1b2	0.140972	0.780679	0.664161
ENSDARG00000017811	si:ch211-210c8.6	0.140589	0.780732	1.54197
ENSDARG00000055433	vps26bl	0.142991	0.781599	1.1936
ENSDARG00000101259	hgh1	0.142973	0.782272	2.11196
ENSDARG00000056638	pir	0.141984	0.782307	2.62049
ENSDARG00000018966	cyb5r1	0.142165	0.782496	1.50128
ENSDARG00000023396	atg5	0.141896	0.782552	-0.313042
ENSDARG00000037961	rcn3	0.142781	0.782759	-1.45592
ENSDARG00000078854	tusc3	0.142917	0.782946	0.230393
ENSDARG00000046074	stk11	0.142582	0.783247	-0.420099
ENSDARG00000043287	atg101	0.144389	0.783276	-1.24014
ENSDARG00000020241	icmt	0.143987	0.78339	-0.896792
ENSDARG00000031681	atp6v0b	0.14273	0.783434	1.03493
ENSDARG00000094018	RNF214	0.142417	0.78355	-2.31994
ENSDARG00000091079	MALSU1	0.145504	0.783715	-0.471337
ENSDARG00000063310	oxr1b	0.14252	0.783737	2.65222
ENSDARG00000024006	rprmb	0.144706	0.783887	0.0822719
ENSDARG00000075677	mrpl17	0.142546	0.783924	-0.14647
ENSDARG00000038743	copb2	0.144305	0.783945	0.0177026
ENSDARG00000077404	ncoa3	0.143856	0.784062	1.15278
ENSDARG00000019312	rab39ba	0.145389	0.78438	3.33204
ENSDARG00000032849	ndrg1a	0.145219	0.784439	1.23225
ENSDARG00000037783	proza	0.144208	0.784615	0.248298
ENSDARG00000023495	ift74	0.145343	0.784622	0.349259
ENSDARG00000058108	EPS8L2	0.143819	0.784734	0.0161941
ENSDARG00000103296	NUP54	0.145725	0.784746	2.56733
ENSDARG00000011498	si:ch211-212o1.2	0.144162	0.784859	2.10164
ENSDARG00000074507	rmdn1	0.145838	0.784928	-0.538013
ENSDARG00000041400	ndufa3	0.145121	0.785106	-1.05113
ENSDARG00000054804	anp32e	0.143715	0.785223	1.22688
ENSDARG00000018602	rab5aa	0.145091	0.785349	1.05978
ENSDARG00000003860	cbx3a	0.143814	0.785408	0.347002
ENSDARG00000099366	SUPT4H1	0.146349	0.786379	-0.204158
ENSDARG00000052690	arrdc3a	0.147069	0.786436	-0.270298
ENSDARG00000005560	ywhah	0.146914	0.786678	1.72821
ENSDARG00000018259	atp1a3a	0.146658	0.78674	0.213951
ENSDARG00000067795	crfb6	0.146572	0.786982	0.145416
ENSDARG00000044102	znf593	0.147434	0.787216	-0.474937
ENSDARG00000007795	cst3	0.147799	0.787332	0.787144
ENSDARG00000027249	btg1	0.146886	0.787342	0.932344
ENSDARG00000033140	desi1a	0.147627	0.787395	-0.148222
ENSDARG00000076092	slc31a2	0.147771	0.787573	-0.59611
ENSDARG00000062272	afg3l2	0.147411	0.787879	2.83124
ENSDARG00000101446	PCP4L1	0.159234	0.788612	2.16208
ENSDARG00000058538	alcamb	0.148667	0.788638	0.207102
ENSDARG00000104864	klhdc2	0.150904	0.788651	-0.47237
ENSDARG00000070498	phyhiplb	0.148187	0.788768	-0.177152
ENSDARG00000014646	aoc2	0.148778	0.788815	-0.35464
ENSDARG00000087745	LRRC38	0.159082	0.788837	-0.929727
ENSDARG00000046143	prkab1b	0.14852	0.78888	1.09617
ENSDARG00000086842	dap1b	0.14831	0.788945	0.208275
ENSDARG00000015902	stat6	0.159049	0.789062	2.78659
ENSDARG00000042864	rpl7l1	0.159837	0.789105	1.5334
ENSDARG00000024828	tmem134	0.148483	0.789121	-0.722867
ENSDARG00000028396	fkbp5	0.151301	0.789236	0.625562
ENSDARG00000099532	ubl3a	0.150142	0.789256	0.248384
ENSDARG00000057997	tmf1	0.150817	0.7893	1.84553
ENSDARG00000034503	per2	0.151363	0.789409	-0.036649
ENSDARG00000011665	aldoaa	0.160053	0.789433	1.12633
ENSDARG00000053291	pnrc2	0.150071	0.789495	0.839743
ENSDARG00000102874	immt	0.15892	0.789515	-0.273333
ENSDARG00000098820	ftr67	0.159563	0.789556	-0.374381
ENSDARG00000057006	C13H4orf32	0.150543	0.789604	1.56933
ENSDARG00000032985	mrpl27	0.159951	0.789658	-0.59075
ENSDARG00000042671	C2H1orf27	0.159002	0.789679	-0.470328
ENSDARG00000041875	ube2v1	0.159757	0.78972	0.675721
ENSDARG00000039576	fstl1b	0.150061	0.789735	1.05951
ENSDARG00000098121	si:ch73-14h10.4	0.150639	0.789777	2.27828
ENSDARG00000039268	emc4	0.150443	0.789843	0.98904
ENSDARG00000022599	dnpep	0.150815	0.789951	2.53361
ENSDARG00000029474	camk1b	0.151502	0.789992	1.64183
ENSDARG00000042933	bloc1s6	0.158899	0.790133	0.452921
ENSDARG00000038687	nfkb2	0.149969	0.790389	2.37894
ENSDARG00000021494	hnf4a	0.149845	0.790456	-0.158826
ENSDARG00000033789	ndufb7	0.160625	0.790535	-0.12483
ENSDARG00000009447	atp5g3b	0.158681	0.790588	-0.111421
ENSDARG00000008491	RDH13	0.149403	0.790591	1.82685
ENSDARG00000015978	COX5B	0.149731	0.790698	0.0489106
ENSDARG00000035859	angptl4	0.158875	0.790752	1.22506
ENSDARG00000075380	kri1	0.160376	0.790761	-0.390482
ENSDARG00000096506	si:dkey-58j15.11	0.149515	0.790765	-0.875305
ENSDARG00000098588	gchfr	0.158629	0.790816	0.782927
ENSDARG00000043003	pcyt2	0.149307	0.790833	-1.17427
ENSDARG00000098635	irf2bp2b	0.149968	0.791045	0.00330878
ENSDARG00000019496	esd	0.158513	0.791045	1.31054
ENSDARG00000104538	tmem184a	0.149261	0.791076	-0.161149
ENSDARG00000018491	pdia4	0.149701	0.791355	2.46042
ENSDARG00000056252	sort1b	0.160803	0.791473	3.51633
ENSDARG00000056347	rab3aa	0.158511	0.791667	2.2041
ENSDARG00000055868	rsl1d1	0.158473	0.791896	0.0902657
ENSDARG00000037423	smim19	0.154729	0.792103	-1.48198
ENSDARG00000011662	chuk	0.15844	0.792126	1.42104
ENSDARG00000052966	nmt1a	0.154651	0.792339	-0.27858
ENSDARG00000014430	rabgef1	0.155013	0.792438	-0.877418
ENSDARG00000074552	ndufs7	0.161541	0.792438	0.115783
ENSDARG00000086288	scg3	0.152725	0.792484	0.809556
ENSDARG00000032353	tiprl	0.152411	0.792553	3.15416
ENSDARG00000104242	dcp2	0.154569	0.792575	1.43525
ENSDARG00000054539	LRP10	0.161461	0.792664	2.37684
ENSDARG00000005134	psmd11b	0.154959	0.792673	-0.125913
ENSDARG00000068264	grhpra	0.158418	0.79275	-0.646826
ENSDARG00000101755	prkar1ab	0.161932	0.792758	1.59529
ENSDARG00000005853	slc25a6	0.16106	0.792796	1.70026
ENSDARG00000054063	arpc4	0.155491	0.792937	-0.127998
ENSDARG00000058094	ciarta	0.152223	0.793033	2.72642
ENSDARG00000055543	appb	0.155611	0.793103	1.19005
ENSDARG00000102887	abhd4	0.152698	0.793132	-0.646598
ENSDARG00000101175	mcu	0.155406	0.793173	0.0799979
ENSDARG00000062795	abcb7	0.152334	0.793202	-1.58972
ENSDARG00000013965	cul2	0.158301	0.793212	-0.0587685
ENSDARG00000018524	midn	0.154541	0.793215	-1.0196
ENSDARG00000037909	C3H19orf52	0.161443	0.793277	1.80721
ENSDARG00000029107	ube2d1a	0.15444	0.793285	1.49573
ENSDARG00000095897	atp5e	0.161272	0.793344	-0.526884
ENSDARG00000104018	mtpn	0.161898	0.793369	0.748093
ENSDARG00000031981	pcbd1	0.158363	0.793375	-0.116492
ENSDARG00000004189	cbx1a	0.154474	0.793452	0.307078
ENSDARG00000087303	cebpd	0.157396	0.793487	-1.23927
ENSDARG00000103007	rps3	0.16138	0.793503	0.78735
ENSDARG00000056601	plekha3	0.15441	0.793522	1.64165
ENSDARG00000104085	abcd3a	0.153095	0.793638	1.3568
ENSDARG00000087657	fasn	0.155362	0.79381	-1.14815
ENSDARG00000003383	asb8	0.158244	0.793839	2.13162
ENSDARG00000043873	arid4a	0.153037	0.793878	2.20545
ENSDARG00000016173	cct3	0.163574	0.793893	0.986957
ENSDARG00000057287	slc25a16	0.157579	0.794048	1.45395
ENSDARG00000096986	si:dkey-14d8.22	0.157384	0.794118	2.11299
ENSDARG00000052907	bcl7a	0.154367	0.794165	-0.0824233
ENSDARG00000000069	dap	0.163239	0.794185	-0.403358
ENSDARG00000002917	gls2b	0.157748	0.794211	0.0728751
ENSDARG00000055752	npas4a	0.153411	0.794214	3.07877
ENSDARG00000055151	smyd2a	0.153987	0.794237	-0.579156
ENSDARG00000058287	gpalpp1	0.158123	0.794304	-2.0496
ENSDARG00000011819	pcnx	0.162509	0.794389	-2.41326
ENSDARG00000018627	arl5a	0.158229	0.794466	-0.367025
ENSDARG00000071566	ppp1cab	0.163571	0.7945	1.40379
ENSDARG00000058088	aifm1	0.157962	0.794537	2.247
ENSDARG00000003021	hdac8	0.157375	0.794749	-0.0440588
ENSDARG00000078784	mgaa	0.163159	0.794793	1.59182
ENSDARG00000038785	abcf2a	0.156367	0.7948	0.221727
ENSDARG00000070423	zgc:153157	0.154279	0.794809	-0.545918
ENSDARG00000104487	MTHFS	0.163837	0.794813	2.01963
ENSDARG00000105276	grb2a	0.153871	0.794882	-0.453291
ENSDARG00000021808	nmt2	0.164017	0.79497	-0.353267
ENSDARG00000099709	FO704759.1	0.162481	0.795	-0.0984708
ENSDARG00000062476	snapc5	0.163096	0.795019	0.0192411
ENSDARG00000054777	C8H5orf51	0.156316	0.795036	0.571839
ENSDARG00000104111	mrps30	0.16289	0.795088	-0.527981
ENSDARG00000061207	ttc7b	0.163444	0.795107	3.24797
ENSDARG00000017067	chordc1b	0.157961	0.795166	-0.491194
ENSDARG00000059287	mak	0.162468	0.795227	-1.34946
ENSDARG00000044092	atpif1b	0.15621	0.795272	0.0153848
ENSDARG00000010953	ndel1a	0.157324	0.795382	-0.360121
ENSDARG00000070623	med10	0.15383	0.795528	-0.0578984
ENSDARG00000083266	SNORD12	0.163003	0.795629	1.41252
ENSDARG00000035598	coro1ca	0.162792	0.795699	2.165
ENSDARG00000056600	papss2b	0.153717	0.795769	-0.77232
ENSDARG00000017084	bud31	0.164255	0.795887	0.307747
ENSDARG00000074502	zmiz1a	0.1536	0.79601	-0.657391
ENSDARG00000003845	chm	0.157312	0.796016	1.7258
ENSDARG00000032614	msi2b	0.156738	0.796163	1.36099
ENSDARG00000022690	chic2	0.157247	0.796651	-2.00878
ENSDARG00000098783	polr2b	0.157005	0.797125	-0.940453
ENSDARG00000091902	b3gnt2b	0.157226	0.797287	-0.156883
ENSDARG00000044753	idh3b	0.164819	0.798326	1.46907
ENSDARG00000098361	nudcd3	0.165249	0.799392	1.35966
ENSDARG00000060911	si:ch211-126i22.5	0.165122	0.79962	2.76427
ENSDARG00000036994	tbc1d16	0.165919	0.800455	0.254008
ENSDARG00000041703	rrbp1b	0.165759	0.800683	0.571942
ENSDARG00000088357	acadl	0.168597	0.801493	1.40736
ENSDARG00000059747	si:dkey-106c17.3	0.168451	0.801718	0.572671
ENSDARG00000102081	mprip	0.168436	0.801943	2.40793
ENSDARG00000023330	anp32b	0.169135	0.802534	1.18546
ENSDARG00000002285	mcoln1a	0.168421	0.802543	1.49001
ENSDARG00000030957	yipf4	0.167841	0.802553	0.480351
ENSDARG00000056112	pikfyve	0.16671	0.802572	-1.23346
ENSDARG00000017843	srsf1b	0.167688	0.802632	1.67182
ENSDARG00000037965	srrm2	0.16643	0.802652	1.54482
ENSDARG00000075459	ptpn20	0.1701	0.802671	1.23196
ENSDARG00000030781	acads	0.167934	0.802701	-0.768872
ENSDARG00000024109	naa40	0.167754	0.80278	-0.590585
ENSDARG00000073883	clstn3	0.168052	0.802849	1.48536
ENSDARG00000088741	si:dkey-19n13.5	0.167575	0.802859	-1.30383
ENSDARG00000008413	atp11a	0.167033	0.80287	2.36994
ENSDARG00000077134	gpr158a	0.168971	0.803132	1.33552
ENSDARG00000000068	slc9a3r1	0.168415	0.803144	1.08689
ENSDARG00000057410	rxfp3	0.166584	0.803179	1.27463
ENSDARG00000030830	cmtr1	0.166424	0.80326	0.0389625
ENSDARG00000002305	me3	0.170082	0.803267	1.72246
ENSDARG00000005482	rapgef2	0.167491	0.803316	2.14258
ENSDARG00000101323	trnau1apa	0.169754	0.803346	-0.785142
ENSDARG00000002552	mapkapk2a	0.169434	0.803425	0.447453
ENSDARG00000070828	actl6a	0.16756	0.803464	1.81972
ENSDARG00000036329	ndufa1	0.166936	0.803477	-0.30359
ENSDARG00000071375	celf5a	0.170473	0.803558	0.70843
ENSDARG00000020334	ptpn11a	0.169641	0.803571	1.85921
ENSDARG00000004891	pex19	0.168403	0.803745	1.20415
ENSDARG00000070560	nap1l4a	0.169966	0.803863	-0.0672217
ENSDARG00000063588	uba5	0.167462	0.803922	1.4685
ENSDARG00000040265	mpdu1b	0.167425	0.804528	-1.22182
ENSDARG00000024398	get4	0.171158	0.805329	0.998085
ENSDARG00000044565	ola1	0.173699	0.805698	0.675714
ENSDARG00000098589	cyb5a	0.171147	0.805926	0.974867
ENSDARG00000059246	hnrnpd	0.173594	0.806287	1.60699
ENSDARG00000042147	rbbp5	0.171849	0.806642	2.29835
ENSDARG00000014690	rps4x	0.172148	0.806701	0.715024
ENSDARG00000014995	jagn1b	0.171586	0.806726	0.275001
ENSDARG00000041429	vwa9	0.173587	0.806876	-2.21856
ENSDARG00000094024	si:dkey-101p2.2	0.17205	0.806927	-0.945016
ENSDARG00000077664	zgc:110239	0.173308	0.80696	0.332193
ENSDARG00000104178	C3H19orf43	0.173334	0.807101	-1.56894
ENSDARG00000002988	tnnt2d	0.172805	0.807127	-1.35759
ENSDARG00000036069	ddx39b	0.17176	0.807238	2.57029
ENSDARG00000097044	si:dkey-14d8.24	0.172984	0.807269	2.37918
ENSDARG00000025338	hagh	0.171574	0.807322	0.0773797
ENSDARG00000041223	fam173a	0.172798	0.807353	1.4848
ENSDARG00000035631	sdf2l1	0.172045	0.807522	0.366996
ENSDARG00000054578	arl6ip1	0.173308	0.807551	1.10569
ENSDARG00000040988	tpi1b	0.173133	0.807777	0.54347
ENSDARG00000063218	ppm1la	0.174097	0.807805	0.319653
ENSDARG00000041140	ddb2	0.172759	0.807947	0.0459355
ENSDARG00000043555	tmem30ab	0.174084	0.808029	1.79788
ENSDARG00000044267	sumo1	0.189425	0.811111	0.986079
ENSDARG00000020041	C12H16orf62	0.189673	0.811575	-0.353861
ENSDARG00000036060	exosc6	0.189397	0.811658	-1.3244
ENSDARG00000061161	ube2j2	0.189735	0.811701	-0.971293
ENSDARG00000058601	gdap1	0.18925	0.811741	1.91961
ENSDARG00000068246	plcb3	0.189795	0.811828	-1.06898
ENSDARG00000043465	atp6v1b2	0.189356	0.811868	1.66368
ENSDARG00000057419	slc44a5b	0.174807	0.811953	1.843
ENSDARG00000008184	mia3	0.189897	0.811954	0.213827
ENSDARG00000092062	si:dkey-201i6.5	0.188673	0.812119	3.25327
ENSDARG00000103953	med12	0.188787	0.812246	1.62583
ENSDARG00000008678	snx3	0.189199	0.812289	-0.229727
ENSDARG00000003695	vdac3	0.18849	0.812331	0.803371
ENSDARG00000033251	osbpl3a	0.190452	0.812332	-0.0314454
ENSDARG00000103462	DVL3	0.190141	0.812416	2.3934
ENSDARG00000103979	calr3a	0.175148	0.812454	1.14513
ENSDARG00000005941	yes1	0.190568	0.812458	1.2233
ENSDARG00000032866	erh	0.190673	0.812584	0.306547
ENSDARG00000057648	dnttip2	0.175261	0.812591	2.23916
ENSDARG00000062531	mapk8ip3	0.188971	0.812711	1.35824
ENSDARG00000022309	dspa	0.188429	0.812754	1.98933
ENSDARG00000030161	ppp1r14bb	0.189162	0.812838	-0.808048
ENSDARG00000051939	pcxb	0.190443	0.812877	1.17538
ENSDARG00000099685	gnb5a	0.188471	0.812881	1.82568
ENSDARG00000040666	nifk	0.188398	0.812967	-1.18453
ENSDARG00000016687	acadvl	0.175421	0.813091	-0.0220248
ENSDARG00000054807	sec13	0.188298	0.813179	0.485727
ENSDARG00000102612	slc15a4	0.175594	0.813227	-0.422589
ENSDARG00000103740	fundc2	0.190899	0.813378	1.09968
ENSDARG00000024654	pgm3	0.188147	0.813605	0.301322
ENSDARG00000075618	slc36a1	0.180065	0.813698	-0.578173
ENSDARG00000092780	si:ch1073-170o4.1	0.188272	0.813732	-1.93046
ENSDARG00000042282	itga6a	0.180486	0.813739	-0.263043
ENSDARG00000012591	pdcd10b	0.19213	0.813915	-0.0061859
ENSDARG00000025581	rpl10	0.179995	0.81392	0.662399
ENSDARG00000040513	zgc:92313	0.176036	0.814089	-0.801262
ENSDARG00000079823	mrps36	0.188132	0.814159	0.880358
ENSDARG00000062138	ranbp10	0.180439	0.814316	-1.256
ENSDARG00000075570	ide	0.192077	0.814457	-1.15139
ENSDARG00000019778	rps6	0.179946	0.814499	0.673311
ENSDARG00000002659	mapre1b	0.181365	0.814528	1.66094
ENSDARG00000016496	cdk8	0.191981	0.814543	-0.382589
ENSDARG00000005861	ralgapa2	0.180636	0.814579	0.576619
ENSDARG00000094210	zgc:109934	0.192027	0.814667	1.27039
ENSDARG00000026406	anxa5a	0.188038	0.814714	0.304451
ENSDARG00000089646	si:ch211-248i1.4	0.191367	0.81484	1.79615
ENSDARG00000097507	si:dkey-14d8.23	0.180403	0.814894	1.71138
ENSDARG00000043842	C20H1orf198	0.179682	0.814947	1.93389
ENSDARG00000054201	rnf40	0.176213	0.814949	-0.610964
ENSDARG00000056090	capza1b	0.1799	0.815078	0.449098
ENSDARG00000043502	ccdc124	0.191973	0.815087	1.18012
ENSDARG00000040157	glt8d1	0.181345	0.815102	0.133213
ENSDARG00000059768	gpatch8	0.179378	0.815264	1.40089
ENSDARG00000062329	b4galt3	0.188021	0.815269	1.21039
ENSDARG00000019223	arglu1a	0.191786	0.815297	0.75222
ENSDARG00000077950	tor1	0.18106	0.815417	-0.966755
ENSDARG00000104542	ppt2	0.176483	0.815446	-0.463879
ENSDARG00000024865	dscama	0.196448	0.81548	-0.516639
ENSDARG00000043288	impact	0.17929	0.815489	1.92421
ENSDARG00000001889	tuba1a	0.183407	0.815514	1.78981
ENSDARG00000044813	vps33b	0.179672	0.815527	2.46006
ENSDARG00000011247	rnpc3	0.196307	0.815566	-1.67028
ENSDARG00000010965	psma8	0.181285	0.815678	0.161986
ENSDARG00000051936	ergic2	0.196381	0.815686	2.60354
ENSDARG00000089362	grn1	0.187819	0.8157	-1.00872
ENSDARG00000069102	zgc:112962	0.1792	0.815714	-0.72125
ENSDARG00000068123	gkap1	0.181754	0.815715	0.485079
ENSDARG00000006566	nlk1	0.179575	0.815752	-1.10327
ENSDARG00000015126	gorasp2	0.196151	0.815772	0.175377
ENSDARG00000036299	nucb2a	0.179021	0.815808	1.90661
ENSDARG00000001169	hsd17b8	0.18798	0.815825	1.52173
ENSDARG00000061446	smap2	0.195898	0.815858	-0.981458
ENSDARG00000101135	si:dkey-85k7.7	0.181204	0.815901	-0.526889
ENSDARG00000032575	ywhaz	0.187805	0.815915	1.81254
ENSDARG00000013704	cers2a	0.176693	0.815942	0.0641504
ENSDARG00000060257	zranb1a	0.196872	0.816047	2.1154
ENSDARG00000021059	alas1	0.183317	0.816084	1.88787
ENSDARG00000035427	surf6	0.178545	0.816092	-0.640053
ENSDARG00000012496	si:ch211-213o11.11	0.179191	0.816297	-3.21714
ENSDARG00000009031	tnikb	0.196118	0.816306	-1.21779
ENSDARG00000007825	map2k1	0.178476	0.816319	2.15032
ENSDARG00000001729	strn3	0.178706	0.816356	-0.896676
ENSDARG00000079780	HNRNPUL1	0.192677	0.816367	1.72737
ENSDARG00000080188	SNORD65	0.179016	0.816392	2.74677
ENSDARG00000010155	abi1a	0.19586	0.816393	2.53563
ENSDARG00000061228	pfdn4	0.184497	0.816412	-0.643863
ENSDARG00000005645	robo3	0.187776	0.816473	-0.840162
ENSDARG00000062532	fam21c	0.192893	0.816489	1.31449
ENSDARG00000037038	psmc6	0.177934	0.81651	0.223179
ENSDARG00000060445	elp6	0.183067	0.816527	2.34431
ENSDARG00000061187	cbx5	0.178422	0.816547	1.44137
ENSDARG00000077614	C13H6orf203	0.196849	0.81658	0.869751
ENSDARG00000015161	zgc:92664	0.195793	0.816601	0.42273
ENSDARG00000042021	mapk12a	0.192931	0.816611	0.736497
ENSDARG00000036291	nucb2b	0.178934	0.816619	1.24489
ENSDARG00000059770	cpt1aa	0.183282	0.816655	-0.461114
ENSDARG00000075536	cpne1	0.18767	0.816689	1.33367
ENSDARG00000025032	nr3c1	0.184242	0.816725	1.47271
ENSDARG00000099566	lmbrd2a	0.193319	0.816733	-1.52775
ENSDARG00000014190	sst2	0.177761	0.816739	-2.805
ENSDARG00000043856	amd1	0.183027	0.816748	0.991247
ENSDARG00000093563	si:ch211-225b11.4	0.178223	0.816775	-0.486722
ENSDARG00000020647	trpc4apb	0.208539	0.81681	1.95955
ENSDARG00000071395	camk2g1	0.20838	0.816893	0.866468
ENSDARG00000076296	triqk	0.182133	0.816901	1.46366
ENSDARG00000020261	rab2a	0.178684	0.816942	0.700342
ENSDARG00000003820	nr1d2a	0.184192	0.816946	0.457246
ENSDARG00000001241	puf60b	0.182927	0.816971	-0.191206
ENSDARG00000045914	si:ch211-51e12.7	0.184489	0.81698	0.945412
ENSDARG00000090600	si:ch211-213a13.1	0.208538	0.817006	-0.628645
ENSDARG00000041391	tmed10	0.182258	0.81703	0.228494
ENSDARG00000100900	si:ch211-183d5.2	0.19576	0.817137	-0.438821
ENSDARG00000031075	cadm1a	0.182506	0.817159	-0.571198
ENSDARG00000006508	pip5k1bb	0.184098	0.817167	-0.911919
ENSDARG00000004318	cbwd	0.178864	0.817204	-1.0169
ENSDARG00000069706	prmt6	0.197927	0.817208	-0.66508
ENSDARG00000014591	ilf2	0.195527	0.817226	0.567404
ENSDARG00000069280	tsen15	0.187654	0.817248	1.53097
ENSDARG00000062055	rnf38	0.18717	0.817308	-1.83495
ENSDARG00000059701	flii	0.195377	0.817314	-2.17135
ENSDARG00000038577	cox6c	0.177754	0.817329	-0.344544
ENSDARG00000007526	ndufs2	0.208947	0.817343	1.41185
ENSDARG00000035987	psmg2	0.195719	0.817346	0.234234
ENSDARG00000043511	prdx6	0.198769	0.817358	0.292264
ENSDARG00000026762	fam126a	0.178205	0.817363	2.21244
ENSDARG00000006413	rpl38	0.208367	0.817397	-0.488867
ENSDARG00000080372	SNORD12	0.177509	0.817426	1.80316
ENSDARG00000043416	tnfaip2a	0.208991	0.817455	0.237357
ENSDARG00000015228	ero1l	0.187644	0.817466	-1.78839
ENSDARG00000069624	mrps18c	0.197216	0.817471	-0.997224
ENSDARG00000042555	dym	0.177158	0.817524	-0.707755
ENSDARG00000002600	pcsk1	0.182884	0.817544	0.50866
ENSDARG00000102795	tob2	0.184478	0.817549	1.95772
ENSDARG00000007405	strap	0.186007	0.817554	0.761566
ENSDARG00000004161	ik	0.177657	0.817558	0.833389
ENSDARG00000051746	cecr1a	0.187453	0.817558	1.39579
ENSDARG00000100083	sgut1	0.19863	0.817563	1.96553
ENSDARG00000080000	si:dkey-178e17.1	0.209222	0.817568	-0.666976
ENSDARG00000033738	zgc:153867	0.184894	0.817582	0.189525
ENSDARG00000042833	rffl	0.186345	0.817586	-1.07777
ENSDARG00000067560	gtf2h3	0.182677	0.817639	-0.104706
ENSDARG00000092731	mhc1uka	0.177491	0.817656	0.452205
ENSDARG00000091831	ddx27	0.18399	0.817737	-0.490681
ENSDARG00000042854	ephx1	0.197913	0.817739	-0.730486
ENSDARG00000005179	C17H14orf159	0.195509	0.817763	0.380115
ENSDARG00000036995	lsm6	0.198516	0.817769	-0.135764
ENSDARG00000014790	g3bp2	0.187337	0.817776	3.68444
ENSDARG00000037057	gcdha	0.195126	0.817822	1.77738
ENSDARG00000032117	ddx1	0.185272	0.817835	-0.0650219
ENSDARG00000099667	snrpg	0.186644	0.817837	0.488403
ENSDARG00000022763	hpcal1	0.208924	0.817846	0.140885
ENSDARG00000005775	scn8aa	0.195374	0.817852	-1.08543
ENSDARG00000058358	krt8	0.185666	0.817867	1.23597
ENSDARG00000045249	nif3l1	0.187162	0.817869	0.0115478
ENSDARG00000035622	xbp1	0.208349	0.817901	0.849289
ENSDARG00000013931	eif3m	0.210105	0.817931	0.442127
ENSDARG00000071573	lsm5	0.185388	0.817961	-0.578001
ENSDARG00000099724	relt	0.187604	0.818026	2.1918
ENSDARG00000058128	msna	0.194853	0.818032	1.12704
ENSDARG00000025034	syngr3b	0.185165	0.818056	1.10175
ENSDARG00000007141	psmc3	0.18652	0.818057	0.159179
ENSDARG00000042270	arsa	0.185644	0.818087	-1.4356
ENSDARG00000033234	stmn2a	0.208307	0.818098	1.31197
ENSDARG00000105068	SMIM22	0.182836	0.818118	-0.255293
ENSDARG00000051783	rplp0	0.185992	0.818119	0.611814
ENSDARG00000015722	kctd5a	0.186338	0.81815	1.02034
ENSDARG00000020131	fnbp1l	0.197875	0.81827	-0.67721
ENSDARG00000069314	tmem199	0.198414	0.8183	1.68883
ENSDARG00000100715	tlk1b	0.193928	0.818302	1.83648
ENSDARG00000040965	zgc:101731	0.186823	0.818307	1.02791
ENSDARG00000078059	nudcd2	0.18617	0.81837	0.692486
ENSDARG00000039338	gadd45gip1	0.195367	0.818392	-0.290218
ENSDARG00000059906	sdc4	0.187085	0.818432	1.7071
ENSDARG00000036212	tbc1d5	0.210074	0.818432	-0.760595
ENSDARG00000070940	htr2b	0.209783	0.818516	1.52611
ENSDARG00000034504	lmo1	0.197632	0.818567	-0.0928548
ENSDARG00000006747	tmem178b	0.194847	0.818572	-0.50249
ENSDARG00000102433	sytl4	0.208301	0.818603	0.24738
ENSDARG00000035558	gps2	0.209923	0.818627	1.82299
ENSDARG00000053130	pcp4a	0.185974	0.818685	-0.0675809
ENSDARG00000097472	si:dkey-45l12.1	0.199088	0.81877	0.604622
ENSDARG00000054746	uggt1	0.197833	0.818803	-1.51079
ENSDARG00000004023	isl1	0.193801	0.818845	1.44313
ENSDARG00000058969	cntnap2a	0.199194	0.818887	0.179169
ENSDARG00000090988	larsa	0.195367	0.818931	-1.35287
ENSDARG00000063559	pigx	0.210391	0.81896	-1.25135
ENSDARG00000097503	si:ch73-288o11.5	0.208193	0.818998	0.215787
ENSDARG00000013732	vta1	0.199316	0.819005	0.615883
ENSDARG00000038855	chmp5a	0.197717	0.81901	0.0667757
ENSDARG00000044596	pgap2	0.209733	0.819018	0.101944
ENSDARG00000068143	slc39a6	0.208286	0.819109	-0.816508
ENSDARG00000068967	zgc:153372	0.194695	0.819114	-0.584323
ENSDARG00000036028	arrdc3b	0.199444	0.819121	1.35509
ENSDARG00000018716	dgkh	0.199578	0.819238	-0.108459
ENSDARG00000010085	p4ha2	0.210627	0.819377	-0.126352
ENSDARG00000090788	cstf2	0.208155	0.819505	1.61701
ENSDARG00000090183	gapvd1	0.209657	0.819521	-1.51764
ENSDARG00000056206	camk2g2	0.194389	0.819536	2.21837
ENSDARG00000070452	saraf	0.202917	0.819568	0.643048
ENSDARG00000095752	si:dkeyp-13a3.7	0.201404	0.819578	0.657487
ENSDARG00000057128	hadhaa	0.201796	0.819604	-0.174003
ENSDARG00000058225	arpc4l	0.194512	0.819656	0.433833
ENSDARG00000071036	TRIM14	0.213083	0.819722	-0.124202
ENSDARG00000026680	slc25a14	0.202804	0.819771	1.75388
ENSDARG00000004889	aga	0.203275	0.819797	0.161802
ENSDARG00000012848	arih2	0.207354	0.819963	1.43574
ENSDARG00000045676	calua	0.199903	0.82	0.102262
ENSDARG00000021945	ddx23	0.203239	0.82	2.08757
ENSDARG00000011921	txnl1	0.208126	0.820012	0.611684
ENSDARG00000036695	calcoco1a	0.211634	0.820037	-0.0248485
ENSDARG00000020008	vcp	0.194335	0.82008	1.10724
ENSDARG00000058237	ssbp3a	0.201404	0.820102	0.239393
ENSDARG00000045228	stub1	0.20179	0.820128	1.22631
ENSDARG00000044968	vcla	0.207277	0.820162	0.327427
ENSDARG00000043177	lsm1	0.212193	0.82017	2.06524
ENSDARG00000012723	rbm14a	0.213053	0.820218	0.0722256
ENSDARG00000099441	cbx4	0.202768	0.820293	0.199563
ENSDARG00000098288	tax1bp1a	0.201697	0.820332	2.37882
ENSDARG00000032319	mest	0.219995	0.82034	1.86349
ENSDARG00000039882	ap3s2	0.20746	0.820385	0.533305
ENSDARG00000045692	pphln1	0.211423	0.820427	1.75106
ENSDARG00000055876	msmo1	0.213294	0.820435	-0.293874
ENSDARG00000101063	CABZ01058650.1	0.206889	0.820449	-0.27344
ENSDARG00000063036	psd2	0.211934	0.82045	-1.89596
ENSDARG00000076386	epdl1	0.202673	0.820496	1.36068
ENSDARG00000010238	rbm22	0.207699	0.820497	-0.12063
ENSDARG00000074995	eif2b5	0.208119	0.820521	2.50265
ENSDARG00000056410	fdx1	0.219862	0.820528	-0.246435
ENSDARG00000029011	xpnpep1	0.211555	0.820536	1.80897
ENSDARG00000100823	selk	0.212892	0.820606	0.869375
ENSDARG00000028546	ndufs1	0.211243	0.820622	1.56644
ENSDARG00000098355	atp5h	0.201386	0.820628	-0.0567301
ENSDARG00000035324	hnrpl	0.206863	0.820649	1.49568
ENSDARG00000101082	eif3s6ip	0.212152	0.820669	1.72566
ENSDARG00000038076	romo1	0.207159	0.820672	0.0141063
ENSDARG00000021113	ptmaa	0.212717	0.820692	1.21949
ENSDARG00000068820	h2afva	0.211042	0.820709	-0.13582
ENSDARG00000032114	slain2	0.212996	0.820715	2.46081
ENSDARG00000027501	usp20	0.208069	0.82072	-1.00479
ENSDARG00000014463	usf1l	0.211111	0.820818	0.332547
ENSDARG00000098681	si:ch73-138e16.7	0.201338	0.820833	-1.83619
ENSDARG00000089921	smim4	0.206776	0.820849	-0.794582
ENSDARG00000040380	arhgef1a	0.203673	0.820862	-1.0834
ENSDARG00000042029	mbd3b	0.202446	0.820905	-0.441734
ENSDARG00000008639	kifap3a	0.201186	0.820924	2.21146
ENSDARG00000031164	tuba8l2	0.220294	0.820948	1.61216
ENSDARG00000041085	C18H15orf38	0.200547	0.820992	-0.403548
ENSDARG00000015239	prp19	0.219832	0.821009	1.35882
ENSDARG00000077515	letm2	0.202664	0.821019	1.4904
ENSDARG00000088505	fam217b	0.201288	0.821039	2.68875
ENSDARG00000043531	jun	0.206706	0.821049	3.35587
ENSDARG00000058504	ap1s2	0.220474	0.821053	0.459839
ENSDARG00000045074	arl4d	0.222773	0.821077	1.85574
ENSDARG00000044431	ppig	0.21279	0.821104	-2.65591
ENSDARG00000024785	ctnna2	0.215548	0.82115	-0.218358
ENSDARG00000093482	dedd1	0.220626	0.821157	0.945058
ENSDARG00000058366	si:dkey-222f8.3	0.212137	0.821168	0.485914
ENSDARG00000063069	gripap1	0.219311	0.821176	1.85955
ENSDARG00000086216	prr13	0.207152	0.821184	0.591046
ENSDARG00000029722	hmgb2a	0.212701	0.82119	0.808813
ENSDARG00000035907	fam49a	0.219768	0.821198	2.46926
ENSDARG00000093728	si:ch211-223a10.5	0.200506	0.821198	0.310783
ENSDARG00000045803	mfge8b	0.208064	0.821229	1.22823
ENSDARG00000075650	dscr3	0.206617	0.82125	1.3303
ENSDARG00000087732	Metazoa_SRP	0.222627	0.821263	-0.218737
ENSDARG00000036040	atg13	0.2023	0.821315	0.509019
ENSDARG00000100611	bcl7ba	0.220215	0.821324	-0.791474
ENSDARG00000104609	crebbpa	0.215503	0.821343	-1.49281
ENSDARG00000057928	mzt2b	0.219294	0.821366	0.323809
ENSDARG00000042962	dgcr2	0.219725	0.821387	0.223994
ENSDARG00000094258	commd9	0.204072	0.821406	1.96625
ENSDARG00000043561	psmc1b	0.202429	0.821429	2.04281
ENSDARG00000006786	copz2	0.220276	0.821429	0.512617
ENSDARG00000039322	CABZ01088149.1	0.213785	0.82145	2.19231
ENSDARG00000074849	rac1a	0.201067	0.821452	1.88922
ENSDARG00000030087	nfkbib	0.222022	0.821512	2.02394
ENSDARG00000057479	HRH2	0.214941	0.821514	-0.00391438
ENSDARG00000029510	timm17a	0.215963	0.821578	0.148265
ENSDARG00000003573	dctn5	0.215834	0.821664	1.21842
ENSDARG00000061173	st14a	0.216592	0.821705	-1.3007
ENSDARG00000018145	mid1ip1l	0.200465	0.821728	1.36244
ENSDARG00000057884	zgc:114174	0.222603	0.821739	3.30747
ENSDARG00000021082	sec31a	0.200771	0.82175	2.56303
ENSDARG00000037079	cfap36	0.206573	0.821764	0.0248327
ENSDARG00000090690	nell2a	0.223797	0.821799	0.644716
ENSDARG00000078270	mast4	0.216639	0.821812	-0.27499
ENSDARG00000042853	ivd	0.215461	0.821836	0.554839
ENSDARG00000078592	nomo	0.219292	0.821849	1.28279
ENSDARG00000054172	pgrmc1	0.215813	0.821856	0.915214
ENSDARG00000075190	FO082039.2	0.200936	0.821865	-0.238623
ENSDARG00000043334	ccdc6a	0.219724	0.821869	1.31202
ENSDARG00000104537	cox7c	0.221899	0.821886	-0.496099
ENSDARG00000038121	ELL3	0.215193	0.821922	1.47677
ENSDARG00000053956	sptbn2	0.222558	0.821926	-0.43604
ENSDARG00000025889	usp14	0.204007	0.821926	0.212798
ENSDARG00000053301	insm1b	0.2044	0.821948	0.583505
ENSDARG00000018461	FTL	0.214151	0.821967	0.173027
ENSDARG00000104682	tpm2	0.201021	0.821979	0.142374
ENSDARG00000042091	btbd2a	0.223756	0.821985	1.86872
ENSDARG00000098627	gspt1l	0.221984	0.82199	1.06271
ENSDARG00000014727	acox1	0.214908	0.822008	0.593561
ENSDARG00000104437	aip	0.222337	0.822009	0.411365
ENSDARG00000018976	sptlc2a	0.215274	0.822029	2.47557
ENSDARG00000003681	eif5	0.219126	0.822039	1.15485
ENSDARG00000058861	ncl1	0.215907	0.822069	2.19441
ENSDARG00000011488	sirt2	0.221836	0.822073	1.50771
ENSDARG00000003307	stx16	0.214294	0.822075	-1.34581
ENSDARG00000045706	tspan9b	0.224265	0.822107	2.09957
ENSDARG00000037097	slc7a2	0.222426	0.822113	1.10553
ENSDARG00000070453	gch1	0.221622	0.822157	1.83513
ENSDARG00000058231	nt5c2b	0.206283	0.822167	0.830314
ENSDARG00000068125	nfu1	0.214389	0.822182	1.39261
ENSDARG00000101694	si:dkey-15h8.3	0.223998	0.82219	-3.14951
ENSDARG00000016163	usp33	0.216528	0.822196	1.96466
ENSDARG00000017809	stard3	0.222268	0.822196	-2.1884
ENSDARG00000004597	lrrc4ba	0.224388	0.822209	-1.01195
ENSDARG00000034313	ppp5c	0.206486	0.822278	2.87532
ENSDARG00000070795	eaf1	0.214536	0.822289	1.96907
ENSDARG00000038787	tmub1	0.21882	0.822314	0.470236
ENSDARG00000099203	atp1b2a	0.216439	0.822388	0.321897
ENSDARG00000102009	ppp2r2d	0.214723	0.822396	0.33559
ENSDARG00000078195	fhit	0.219012	0.822419	1.9546
ENSDARG00000013075	mrpl11	0.221074	0.82243	-0.0878654
ENSDARG00000059400	tmem167b	0.223707	0.82246	2.02866
ENSDARG00000058114	impad1	0.214055	0.822464	-0.465907
ENSDARG00000071215	palm3	0.204387	0.822468	-1.18657
ENSDARG00000001804	zgc:112148	0.204771	0.822489	1.22407
ENSDARG00000011824	pbxip1b	0.214875	0.822503	-0.134106
ENSDARG00000075670	rereb	0.21867	0.822504	-0.00781166
ENSDARG00000017086	asb12a	0.216988	0.822513	-1.39413
ENSDARG00000031214	arcn1b	0.225025	0.822516	0.603147
ENSDARG00000004954	grna	0.21908	0.822524	0.443572
ENSDARG00000039328	CCNDBP1	0.221787	0.822552	-0.54927
ENSDARG00000003142	dachc	0.216341	0.822581	1.59465
ENSDARG00000028943	mtss1la	0.224144	0.822581	1.90022
ENSDARG00000052673	sept7b	0.224625	0.822599	1.17381
ENSDARG00000035970	ptprn2	0.221619	0.822637	-1.26564
ENSDARG00000074064	rem2	0.206283	0.822682	0.646838
ENSDARG00000012915	ech1	0.204668	0.822693	1.12056
ENSDARG00000027141	ube2l3b	0.218447	0.822695	0.259396
ENSDARG00000001994	stxbp1a	0.22482	0.822701	1.38881
ENSDARG00000014522	cdh6	0.204978	0.822713	-0.213634
ENSDARG00000021107	sf3a2	0.205749	0.822864	0.0606243
ENSDARG00000008407	tspan7b	0.218396	0.822886	0.900461
ENSDARG00000042724	supt5h	0.204863	0.822917	-0.902529
ENSDARG00000098832	fam168a	0.223257	0.822917	-0.953964
ENSDARG00000005927	tbc1d17	0.223677	0.822935	1.85335
ENSDARG00000033768	trappc13	0.223454	0.823019	-0.416881
ENSDARG00000036282	rnaset2	0.218374	0.823077	0.232537
ENSDARG00000019392	stat5a	0.221594	0.823117	0.0566802
ENSDARG00000053241	sts	0.206206	0.823197	1.93758
ENSDARG00000019581	uso1	0.20531	0.823251	0.997461
ENSDARG00000013245	wbp1la	0.205694	0.823382	-0.861612
ENSDARG00000061629	ndufaf5	0.223637	0.82341	-0.275403
ENSDARG00000077717	RPL29	0.217309	0.823424	-0.431321
ENSDARG00000054213	hectd1	0.218241	0.82346	-0.368612
ENSDARG00000045398	mtrr	0.205542	0.823474	2.11802
ENSDARG00000020252	btbd10b	0.217226	0.823512	-0.397322
ENSDARG00000074287	sptlc2b	0.218304	0.823564	-0.176323
ENSDARG00000086856	stk35	0.205616	0.823585	0.248822
ENSDARG00000062915	polr3b	0.206008	0.823603	1.94169
ENSDARG00000020405	napab	0.205429	0.823678	1.09061
ENSDARG00000057435	amacr	0.206181	0.823714	2.06758
ENSDARG00000092870	si:dkey-100n23.4	0.205254	0.82377	0.126247
ENSDARG00000098059	fkbp3	0.218071	0.823843	0.109155
ENSDARG00000029581	tbc1d7	0.217308	0.823914	2.40746
ENSDARG00000061397	trip12	0.217681	0.823931	-0.727332
ENSDARG00000035676	ptp4a2b	0.218234	0.823948	0.425223
ENSDARG00000035043	pfdn5	0.217885	0.824036	0.181858
ENSDARG00000023394	slc37a2	0.217647	0.824124	-0.269911
ENSDARG00000062359	scn3b	0.225543	0.82434	1.59305
ENSDARG00000101719	pargl	0.226549	0.824843	2.02212
ENSDARG00000029353	serpine2	0.226367	0.825315	0.952853
ENSDARG00000043275	mgmt	0.226359	0.825788	-0.296244
ENSDARG00000068323	astn1	0.226162	0.826162	1.38438
ENSDARG00000029479	zgc:86609	0.226355	0.826261	-0.359582
ENSDARG00000071235	si:ch211-117c9.5	0.227132	0.826472	1.14573
ENSDARG00000079905	mark2a	0.227282	0.826857	1.48544
ENSDARG00000018989	hspa4b	0.227102	0.826945	1.75075
ENSDARG00000060889	si:ch211-173n18.4	0.229401	0.827948	-1.34942
ENSDARG00000019117	parvb	0.229203	0.828036	0.328637
ENSDARG00000037101	mtmr7a	0.227885	0.828098	0.0358971
ENSDARG00000101915	PIN1	0.22936	0.828134	0.820873
ENSDARG00000007918	ttc27	0.229096	0.828507	-0.119851
ENSDARG00000052641	kpna3	0.228744	0.828685	0.225875
ENSDARG00000005870	mmadhc	0.229042	0.828693	-0.352567
ENSDARG00000079783	isg20	0.22887	0.828783	-0.0938103
ENSDARG00000009336	aif1l	0.228326	0.828865	1.43699
ENSDARG00000060921	pla2g6	0.228947	0.82888	1.25872
ENSDARG00000003829	galnt2	0.230016	0.829089	2.68505
ENSDARG00000042590	rbm19	0.228699	0.829157	1.36835
ENSDARG00000022569	nkx6.1	0.229939	0.829275	-0.160956
ENSDARG00000098537	SPATA22	0.228232	0.829338	1.17956
ENSDARG00000078815	grk5l	0.22865	0.829345	0.16672
ENSDARG00000059128	uqcrh	0.228536	0.829532	-0.0387075
ENSDARG00000071059	gtpbp2	0.229928	0.829745	-0.657605
ENSDARG00000080010	adh5	0.230883	0.832014	0.874054
ENSDARG00000045910	tmem181	0.231256	0.832956	1.38294
ENSDARG00000070786	znf770	0.231848	0.833333	3.23182
ENSDARG00000039005	trappc1	0.232966	0.833895	0.186458
ENSDARG00000101059	dhx36	0.232898	0.834364	-1.7292
ENSDARG00000052897	atxn2	0.232522	0.834366	1.37993
ENSDARG00000018902	pes	0.23245	0.834555	0.103161
ENSDARG00000004930	lmo7a	0.232131	0.834557	-0.0710199
ENSDARG00000042823	spcs2	0.232192	0.83465	0.940295
ENSDARG00000053583	cers6	0.232311	0.834743	1.19298
ENSDARG00000005612	aph1b	0.233311	0.834831	1.00028
ENSDARG00000059835	zfyve27	0.232898	0.834834	-0.032046
ENSDARG00000040302	osgin2	0.232797	0.835023	-0.0605022
ENSDARG00000056318	kansl2	0.233657	0.835766	-1.71349
ENSDARG00000010572	slc25a25a	0.233768	0.836139	2.09385
ENSDARG00000104462	SLC35E2B	0.234069	0.836231	0.0604705
ENSDARG00000016360	kpna1	0.234181	0.836323	0.301924
ENSDARG00000090975	CR848032.1	0.236897	0.837313	1.6184
ENSDARG00000062135	sytl5	0.235413	0.83743	-1.43398
ENSDARG00000071673	ctdspla	0.234946	0.837626	0.0607889
ENSDARG00000070657	pa2g4b	0.236724	0.837688	1.80136
ENSDARG00000052271	slc22a18	0.235093	0.837717	0.101514
ENSDARG00000034885	bet1	0.236829	0.837778	-0.498345
ENSDARG00000003145	CLMP	0.235232	0.837808	0.495577
ENSDARG00000020465	ewsr1b	0.236651	0.837875	1.40967
ENSDARG00000104380	si:dkey-238k10.2	0.235407	0.837898	-0.99465
ENSDARG00000101521	UBE2M	0.238878	0.838017	-1.10261
ENSDARG00000004405	snx10a	0.234933	0.838095	1.06593
ENSDARG00000097373	si:dkey-101o7.4	0.237295	0.838235	2.78576
ENSDARG00000077174	QSOX2	0.235998	0.83826	0.985642
ENSDARG00000035699	srp19	0.236625	0.838342	0.0228827
ENSDARG00000021252	cct6a	0.236106	0.83835	1.09974
ENSDARG00000078139	appl2	0.236356	0.83844	1.79487
ENSDARG00000004687	acaa1	0.238861	0.838479	1.44015
ENSDARG00000037870	actb2	0.238083	0.838496	0.652812
ENSDARG00000081499	dre-mir-375-1	0.239484	0.838559	-0.524674
ENSDARG00000009930	cadm2a	0.235755	0.838638	1.00327
ENSDARG00000060480	ubr1	0.238236	0.838674	-2.24347
ENSDARG00000100564	SIL1	0.237987	0.838683	1.65495
ENSDARG00000086645	hs3st3b1b	0.235911	0.838728	-0.257835
ENSDARG00000069521	vps29	0.239308	0.838745	-0.0910177
ENSDARG00000015966	yaf2	0.238353	0.838763	0.410791
ENSDARG00000008785	dldh	0.237683	0.838781	0.52013
ENSDARG00000061579	myo1c	0.236516	0.838808	-1.30617
ENSDARG00000100908	lcor	0.237493	0.83888	-1.89027
ENSDARG00000016056	mhc1laa	0.239278	0.838932	1.83676
ENSDARG00000001879	nav2b	0.238745	0.838941	1.84077
ENSDARG00000104223	lmbrd1	0.238563	0.839128	1.55725
ENSDARG00000016477	eif4a2	0.238227	0.839138	1.52891
ENSDARG00000063572	perp	0.237933	0.839147	1.95067
ENSDARG00000062109	shdb	0.23766	0.839246	-0.655099
ENSDARG00000058232	fbrsl1	0.240162	0.840572	1.34723
ENSDARG00000058818	rbm38	0.242528	0.841417	1.79896
ENSDARG00000044203	sumf1	0.243623	0.841563	0.220495
ENSDARG00000101277	znf207b	0.243708	0.841649	0.996827
ENSDARG00000076618	tm2d3	0.242625	0.841776	0.135541
ENSDARG00000069763	etv5a	0.24248	0.841876	0.136629
ENSDARG00000099221	ppp2r2bb	0.243487	0.841934	2.50563
ENSDARG00000100363	dcun1d5	0.242211	0.841976	-0.864694
ENSDARG00000031777	pparaa	0.243608	0.84202	-0.327234
ENSDARG00000090552	si:dkey-7j14.6	0.240682	0.842033	0.557797
ENSDARG00000052073	blcap	0.243374	0.84212	0.346278
ENSDARG00000008936	sec11a	0.244954	0.842162	0.13597
ENSDARG00000060977	zgc:153018	0.24213	0.842163	2.75484
ENSDARG00000104347	rtn4b	0.243192	0.84222	1.61392
ENSDARG00000078599	micu3a	0.243293	0.842306	0.014092
ENSDARG00000069142	aars	0.242308	0.842335	-0.715911
ENSDARG00000016532	suco	0.244801	0.842347	-0.183367
ENSDARG00000099679	papd4	0.241643	0.842365	-0.840959
ENSDARG00000102295	dnaja3b	0.241243	0.842379	-2.2699
ENSDARG00000102599	TGOLN2	0.243024	0.842406	-0.433853
ENSDARG00000059498	arl16	0.244345	0.842447	1.71883
ENSDARG00000078386	dync1i2a	0.241854	0.842537	0.0322682
ENSDARG00000061635	myo5aa	0.241214	0.842567	1.82622
ENSDARG00000078259	bnip1a	0.242016	0.842623	1.90418
ENSDARG00000100166	CASKIN1	0.241782	0.842724	0.249188
ENSDARG00000059939	dab1a	0.241469	0.84274	1.53188
ENSDARG00000018494	smn1	0.241185	0.842755	0.344616
ENSDARG00000087277	selj	0.245181	0.842788	0.282658
ENSDARG00000036144	tssc4	0.244777	0.842803	0.999168
ENSDARG00000015853	rnps1	0.24429	0.842818	-0.0400268
ENSDARG00000076563	zgc:92249	0.241622	0.842826	0.253035
ENSDARG00000006642	drg2	0.244345	0.842904	0.511931
ENSDARG00000002190	chmp2bb	0.241169	0.843218	-0.0113679
ENSDARG00000013542	lpgat1	0.25863	0.843766	-0.358976
ENSDARG00000062361	PAXBP1	0.2586	0.843943	1.46701
ENSDARG00000036548	s1pr2	0.245675	0.844037	-1.96798
ENSDARG00000053097	hsf2	0.245768	0.844121	-1.90247
ENSDARG00000039208	nasp	0.25781	0.844136	2.6121
ENSDARG00000020693	sesn1	0.258886	0.844182	0.785885
ENSDARG00000098813	stx12	0.258053	0.844216	0.520122
ENSDARG00000100597	ENSDARG00000100597	0.259141	0.844262	0.0281676
ENSDARG00000097429	si:dkey-192l18.11	0.258546	0.844376	1.50975
ENSDARG00000036840	krt15	0.257535	0.84441	0.899048
ENSDARG00000069421	grpel2	0.257579	0.84449	1.46065
ENSDARG00000054272	caprin1b	0.245636	0.844492	1.11383
ENSDARG00000105036	arl6ip4	0.256926	0.844525	-1.24359
ENSDARG00000096631	MED9	0.257757	0.84457	-0.852627
ENSDARG00000068582	rnf44	0.258868	0.844615	-1.02117
ENSDARG00000043012	napgb	0.253921	0.844746	0.392756
ENSDARG00000056338	szrd1	0.257219	0.844765	1.16433
ENSDARG00000061004	cox11	0.258522	0.84481	-0.915363
ENSDARG00000018562	cope	0.25752	0.844845	0.66623
ENSDARG00000026198	enoph1	0.25337	0.844864	-1.05244
ENSDARG00000003641	tfg	0.24644	0.844911	0.103812
ENSDARG00000039914	gapdhs	0.253831	0.844927	0.736636
ENSDARG00000003527	mak16	0.256821	0.844961	-1.40992
ENSDARG00000063299	pcloa	0.253782	0.845107	-0.621356
ENSDARG00000028857	sgsm1a	0.25113	0.845137	0.419106
ENSDARG00000020625	jak1	0.256349	0.845158	1.72643
ENSDARG00000013250	tars	0.257184	0.845201	2.5574
ENSDARG00000068965	nrip1a	0.251297	0.845219	1.82743
ENSDARG00000103537	ttll12	0.250941	0.845238	1.70657
ENSDARG00000076223	SERP1	0.256502	0.845238	0.653354
ENSDARG00000039830	gng5	0.254327	0.845251	-0.267814
ENSDARG00000003846	mrpl21	0.24622	0.845283	-0.344473
ENSDARG00000012871	npepl1	0.25329	0.845307	1.02778
ENSDARG00000060695	znf346	0.256684	0.845318	1.6717
ENSDARG00000019113	mob3a	0.252946	0.845326	0.336535
ENSDARG00000030532	ARHGEF12	0.246334	0.845366	0.0183442
ENSDARG00000074628	si:dkey-10o6.2	0.257113	0.845379	1.59987
ENSDARG00000009170	ctr9	0.256754	0.845398	2.4459
ENSDARG00000097431	si:dkey-242n9.2	0.250856	0.845421	1.77149
ENSDARG00000018241	mfap1	0.254279	0.845431	1.92467
ENSDARG00000102412	eci2	0.255952	0.845436	0.791912
ENSDARG00000035608	pgam5	0.2561	0.845516	1.81055
ENSDARG00000077083	avpr1a	0.253749	0.84555	0.487181
ENSDARG00000034270	ogdha	0.251078	0.845584	0.308703
ENSDARG00000007786	tmx2b	0.256279	0.845596	-0.0912872
ENSDARG00000044093	rpl13a	0.253268	0.84575	0.526959
ENSDARG00000096668	MZT1	0.252913	0.84577	-0.0512684
ENSDARG00000073801	si:dkeyp-104h9.5	0.250787	0.845869	2.4502
ENSDARG00000042557	rnf144ab	0.252665	0.845871	1.5275
ENSDARG00000044545	zgc:77262	0.254268	0.845873	0.886384
ENSDARG00000009677	dlg1	0.255891	0.845874	-0.241612
ENSDARG00000040557	exosc5	0.250544	0.84597	-0.577469
ENSDARG00000099380	rpl13	0.253621	0.845993	0.525494
ENSDARG00000105134	zdhhc24	0.247568	0.84603	0.628726
ENSDARG00000100862	gprc5c	0.250644	0.846052	-1.12883
ENSDARG00000099213	glyr1	0.250452	0.846154	0.358357
ENSDARG00000070867	smx5	0.255657	0.846154	-0.194944
ENSDARG00000103101	NDUFC1	0.253265	0.846194	-0.747886
ENSDARG00000074985	aurkaip1	0.252809	0.846215	2.33847
ENSDARG00000037556	st3gal5	0.255769	0.846234	0.882198
ENSDARG00000016085	mbnl3	0.255111	0.846274	1.39014
ENSDARG00000045708	adm2a	0.255878	0.846314	0.514543
ENSDARG00000029885	rab41	0.252646	0.846316	-1.63891
ENSDARG00000006546	ak4	0.255575	0.846334	0.485386
ENSDARG00000100585	coa3	0.255245	0.846354	-0.550057
ENSDARG00000079632	POLD4	0.259859	0.84639	0.767184
ENSDARG00000026655	tspo	0.255478	0.846434	1.09483
ENSDARG00000029406	h2afx	0.251914	0.846438	-0.702167
ENSDARG00000019274	rasd1	0.255078	0.846455	0.761294
ENSDARG00000035175	schip1	0.259992	0.846469	1.125
ENSDARG00000104901	ostc	0.247466	0.846484	0.952822
ENSDARG00000040396	bcl7bb	0.255564	0.846514	1.48055
ENSDARG00000052696	bdh2	0.25217	0.846519	0.301522
ENSDARG00000002215	rtca	0.250356	0.846522	0.391879
ENSDARG00000013935	TMEM196	0.247369	0.846588	2.01159
ENSDARG00000094107	TTF1	0.25045	0.846603	2.41028
ENSDARG00000097234	fosab	0.254911	0.846635	1.06931
ENSDARG00000031382	reep2	0.24978	0.846645	1.8986
ENSDARG00000067630	zgc:154075	0.24786	0.846649	0.638474
ENSDARG00000035264	riok2	0.252645	0.846761	0.60173
ENSDARG00000058693	cast	0.247327	0.846774	-1.76645
ENSDARG00000030608	rhogd	0.247055	0.846878	-1.30051
ENSDARG00000104024	ccdc137	0.251827	0.846885	-0.0260756
ENSDARG00000045620	nansa	0.250081	0.84689	0.233658
ENSDARG00000007098	itm2ba	0.249454	0.846933	0.862967
ENSDARG00000045482	stk38l	0.24744	0.846939	-0.291184
ENSDARG00000068176	uqcc1	0.250226	0.846971	0.928186
ENSDARG00000062916	mrpl37	0.249588	0.847015	2.39931
ENSDARG00000039601	ier3ip1	0.250031	0.847074	0.637228
ENSDARG00000025024	pnoca	0.249701	0.847096	0.505988
ENSDARG00000017602	ccng2	0.252565	0.847208	0.99214
ENSDARG00000076068	crtc1a	0.247212	0.84723	-1.05391
ENSDARG00000017696	diexf	0.248551	0.847245	-1.91889
ENSDARG00000099122	naa38	0.249922	0.847259	1.227
ENSDARG00000053217	cox7a2a	0.248141	0.847267	-0.413262
ENSDARG00000100752	RAB21	0.248259	0.847349	-0.479254
ENSDARG00000102367	ndfip1l	0.249387	0.847385	1.51782
ENSDARG00000021112	c1d	0.248478	0.84743	-0.0858271
ENSDARG00000074431	ddb1	0.252562	0.847654	1.8374
ENSDARG00000102684	LRRC1	0.262135	0.847837	-0.740219
ENSDARG00000059257	RCVRN	0.249352	0.847838	-1.16202
ENSDARG00000014439	dgkza	0.249042	0.848128	0.0546332
ENSDARG00000088439	gm2a	0.262038	0.848269	-0.890721
ENSDARG00000096637	si:dkey-11c5.11	0.249334	0.848291	-0.0860835
ENSDARG00000102424	ARHGAP44	0.260553	0.848338	-0.899792
ENSDARG00000054128	im:7136021	0.261874	0.848446	2.02066
ENSDARG00000088972	si:dkey-238d18.4	0.249247	0.848477	0.254724
ENSDARG00000102687	NBL1	0.260996	0.848671	-0.843953
ENSDARG00000021399	yipf2	0.261818	0.848879	0.542587
ENSDARG00000033596	polr2c	0.263569	0.849037	0.271809
ENSDARG00000018285	pdpk1b	0.261714	0.849057	0.0551722
ENSDARG00000103516	sec24c	0.263511	0.849214	2.20874
ENSDARG00000070971	furinb	0.26378	0.849367	-0.137143
ENSDARG00000038967	cul3a	0.263935	0.849443	0.0832756
ENSDARG00000043757	ptbp3	0.266242	0.849473	0.471849
ENSDARG00000019181	rpsa	0.261677	0.84949	0.617562
ENSDARG00000039363	dnajb12a	0.263213	0.849492	0.386834
ENSDARG00000020442	snx5	0.262815	0.849517	0.875568
ENSDARG00000013670	hyou1	0.263369	0.849569	0.554577
ENSDARG00000045886	slc38a2	0.263456	0.849645	1.77601
ENSDARG00000011837	C13H9orf72	0.263127	0.84967	1.87774
ENSDARG00000105117	sdad1	0.262744	0.849695	-0.0397039
ENSDARG00000013623	vdac2	0.262937	0.849848	0.998635
ENSDARG00000037506	prps1b	0.266218	0.8499	0.489262
ENSDARG00000003757	cnpy1	0.26167	0.849923	1.24517
ENSDARG00000011783	stag2a	0.266176	0.850075	1.11693
ENSDARG00000071871	glod5	0.266571	0.850125	-0.381688
ENSDARG00000098507	LYAR	0.261474	0.850281	2.1501
ENSDARG00000074955	nup98	0.265314	0.850302	-0.905667
ENSDARG00000015653	tnip1	0.261593	0.850358	-0.251635
ENSDARG00000097630	C24H8orf59	0.266144	0.850503	0.94659
ENSDARG00000088650	TSNARE1	0.266531	0.850552	0.412179
ENSDARG00000010946	cbsb	0.265845	0.850604	0.804762
ENSDARG00000022254	prkcbb	0.264654	0.850607	-0.989235
ENSDARG00000088383	cox5aa	0.265593	0.850705	-0.117742
ENSDARG00000099106	afmid	0.265308	0.850731	1.3766
ENSDARG00000103831	ankrd13c	0.265765	0.85078	-0.0161651
ENSDARG00000038863	bre	0.264507	0.850784	1.23126
ENSDARG00000057577	mbtps2	0.266123	0.85093	2.55229
ENSDARG00000102417	psmd7	0.265586	0.851134	0.269782
ENSDARG00000098583	wbp1	0.265305	0.85116	1.63649
ENSDARG00000071878	trmt112	0.265303	0.85159	-0.260337
ENSDARG00000067591	pura	0.267174	0.851703	0.241814
ENSDARG00000018266	mthfd1a	0.264987	0.851945	-1.31094
ENSDARG00000003035	hspa9	0.265235	0.85202	1.57784
[truncated: 4,374 more rows]
