# Supplementary material for: Machine learning based classification of cells into chronological stages using single-cell transcriptomics
Source: Sci Rep. 2018 Nov 21;8:17156. doi: 10.1038/s41598-018-35218-5 (PMC6249247; doi:10.1038/s41598-018-35218-5)
Supplement: Supplementary file 6 — Table S5 [file 41598_2018_35218_MOESM6_ESM.xls]

## Sheet: Hs_GERAS_varImp
Table S5
Variable Importance for Human pancreatic GERAS
Gene_Symbol	Importance
PSMD8	1
CCDC47	0.884809
THOC7	0.866791
NUCB1	0.733389
RBM3	0.712165
TMEM208	0.711514
CHMP2A	0.674939
GADD45GIP1	0.672068
IARS	0.670032
VPS29	0.66015
PAK3	0.654438
EIF3D	0.617533
OCIAD2	0.608391
RPS27L	0.597747
APP	0.582858
KHDRBS1	0.57592
LOC100507246	0.547069
DCTN3	0.544428
COPE	0.486954
ATP5D	0.479954
COX16	0.479136
RFK	0.478352
MIER1	0.477201
POM121	0.475336
CSRP1	0.468385
DNAJC8	0.468062
C19orf70	0.467617
TBCB	0.457368
CHD2	0.448623
PGRMC1	0.436542
BEX2	0.422289
TRAPPC1	0.419073
H1F0	0.412498
C10orf58	0.410955
CCT3	0.409251
PDCD4	0.406492
ARPC1A	0.400173
PFDN2	0.393404
RHOBTB3	0.371506
C9orf16	0.369925
CALM3	0.363242
MT1X	0.359785
VAMP8	0.358622
FLNB	0.357044
ARGLU1	0.351353
DDB1	0.349932
VEZF1	0.34986
DHX9	0.347818
EIF2S2	0.347729
EI24	0.337305
FIS1	0.335144
DDX21	0.32191
YIF1A	0.310762
SEC63	0.306917
MYL12A	0.30267
CPNE3	0.302335
SRSF7	0.301608
SIVA1	0.301585
SLC25A4	0.299393
SHISA5	0.299032
UBE2J1	0.29496
NDUFS7	0.294793
MRP63	0.289175
YIPF3	0.286618
SLMO2	0.28242
MYO6	0.279392
SLC22A17	0.278429
PPA2	0.271494
NDUFS4	0.270106
UBE4A	0.269138
BANF1	0.261026
PRPF40A	0.259245
FUS	0.258603
QDPR	0.258188
OGT	0.257251
CTBP1	0.254948
INS	0.253913
ARPC4	0.252461
PTPLAD1	0.252347
ANKRD12	0.251023
ELF3	0.246387
BEX4	0.245231
WAC	0.239532
AP2S1	0.238655
NDUFAF3	0.238559
WASF2	0.23632
STAU1	0.234057
PPT1	0.233905
SMARCA5	0.224023
SUMO3	0.223449
C10orf118	0.222201
IFT57	0.217766
UQCRC1	0.217264
C8orf59	0.209831
RBM17	0.207243
GOLGB1	0.205808
PUF60	0.205325
MAP1B	0.204256
IDI1	0.203801
TOP1	0.203657
LMAN2	0.203177
FDPS	0.19798
NPEPPS	0.196494
CDC42BPA	0.194373
RHBDD2	0.194189
HLA-E	0.191625
TMED3	0.191261
HIPK2	0.19102
CLINT1	0.189573
CCNL2	0.187387
VDAC1	0.187164
DDR1	0.185613
ACTR10	0.183772
TMED4	0.179054
SERINC3	0.177289
API5	0.176619
CTTN	0.1762
ZFP106	0.176039
ZNF395	0.173712
PTS	0.171221
STAT3	0.168476
ATP6V0D1	0.167422
ABCF1	0.163946
PAM	0.160879
CYC1	0.160337
PPP1R2	0.158536
SNRPD3	0.156895
FOXP1	0.156459
FNDC3B	0.154518
TTC37	0.153281
FOSB	0.152732
LRPAP1	0.152533
CNOT2	0.149618
CAPRIN1	0.148028
GADD45B	0.146942
NDUFB3	0.146781
HGS	0.146759
GTF2A2	0.146664
ACADVL	0.14607
RAB11B	0.145822
SF3B2	0.145362
RASD1	0.144981
SSU72	0.1425
PLDN	0.141844
AFF1	0.140364
SNHG6	0.139289
NDUFA9	0.1382
ABCC8	0.138124
AHI1	0.137524
PHF3	0.134856
JUN	0.133341
NME1	0.133325
NIPBL	0.132817
ARPP19	0.131421
THRAP3	0.130951
PPP1R15A	0.129277
SLC38A2	0.129097
ATP6V1B2	0.128295
PRKDC	0.126337
JUP	0.125379
AZIN1	0.123979
PPP6R3	0.123426
MLLT4	0.121915
N4BP2L2	0.121604
ATP6V1F	0.119949
EIF4A3	0.119018
WDR45L	0.117886
SRP54	0.116752
TSPYL1	0.116498
SF3B14	0.115577
PSMB2	0.112846
PTBP1	0.112795
LRRFIP1	0.110964
MAGED1	0.110196
GABARAPL1	0.109476
PRPF8	0.10911
LMNA	0.10881
IER2	0.105674
PTPRN2	0.105553
PERP	0.103385
MYO1B	0.102776
C18orf32	0.102235
SMS	0.100097
MRPS21	0.0988218
TOX4	0.0956264
PUM1	0.0948487
HSPA1B	0.0946979
ILF2	0.094201
COPG1	0.0930786
HNRNPU	0.092406
FAM127A	0.0922702
AKIRIN1	0.0911748
PNRC2	0.0904423
HIST1H1C	0.0903665
UFM1	0.0903052
RCN1	0.0898976
SCARB2	0.0897117
C11orf31	0.0875489
SCAF11	0.0872372
PRDX1	0.087189
EIF1AX	0.087105
MRPL3	0.0867379
PTP4A2	0.0851327
SYNCRIP	0.0837817
SRPK2	0.0827253
KPNA6	0.0818435
TMEM205	0.0802127
BRI3	0.0794446
GTF3A	0.0792801
CD24	0.0786778
SVIP	0.077225
CCNC	0.0770659
ZNHIT1	0.0770227
UBA1	0.0762109
HNRNPR	0.0756263
CTSB	0.0755354
PALLD	0.0753314
KIAA0494	0.0752312
PHPT1	0.0746802
GNPTG	0.074573
TERF2IP	0.0733355
SUCLG1	0.0720363
ID2	0.0719791
GCG	0.0717174
SPTBN1	0.0716009
ZNF207	0.0708827
NAPA	0.0706378
SRSF2	0.0705737
ATP6V0E2	0.0704739
DPP7	0.0701285
UBE2B	0.069473
RNF11	0.0689732
RBP1	0.067461
TARDBP	0.0670567
FBXO21	0.0663602
ADIPOR1	0.0661436
RRBP1	0.0659633
ZNF292	0.0654763
NDUFS8	0.0652462
SRP72	0.0649153
NDUFA10	0.0646693
WDR1	0.0646107
SPINT1	0.0641765
HADHA	0.0638444
LUC7L3	0.0632695
GRSF1	0.0631413
METAP2	0.0622177
POLR2K	0.061519
G3BP1	0.0613606
NARS	0.0601375
NUCKS1	0.0592817
JAK1	0.0572473
DDOST	0.0556389
PTK2	0.0554833
EPAS1	0.0553428
HNRNPF	0.0546531
ANKRD10	0.0546501
PSME2	0.053632
USP34	0.0531662
KIF3B	0.0531581
PPAPDC1B	0.05302
LOC100499466	0.0526964
C7orf73	0.0525439
CHURC1	0.0520354
CLK1	0.0519624
BZW1	0.0518314
YWHAH	0.0516268
TM9SF2	0.0509545
DNAJC15	0.0506149
RBM4	0.050582
ACTR2	0.0501074
RNPS1	0.049991
NDUFS6	0.049851
TSTD1	0.0496272
PRNP	0.0490921
RBM47	0.0488439
XRN2	0.0486895
G3BP2	0.0486805
ZFP36	0.0480899
UBAP2L	0.0480547
NSRP1	0.0479496
SLC30A9	0.0473838
CCT4	0.0473399
TUBA1C	0.0468931
CDS2	0.0466302
UBR4	0.0461865
IFI27L2	0.0461556
PEMT	0.0457917
PLD3	0.0456122
C19orf10	0.0454138
CLDND1	0.0453014
PCSK1N	0.0451471
SLC25A39	0.0451459
AP3D1	0.0447983
HSD17B10	0.044074
CAST	0.043957
ACLY	0.043839
KRT8	0.043822
NRD1	0.0433895
TXNDC17	0.0431416
DDX18	0.0429557
CTNNA1	0.0428847
MARCH6	0.0425378
MAPRE1	0.0420878
SYNGR2	0.0419775
IST1	0.0419693
CKB	0.0417986
ARL1	0.0413895
UBE2N	0.0410427
TXNRD1	0.0399426
DDX17	0.0398577
LTBR	0.0389846
FUBP1	0.0383916
LGMN	0.0381517
C20orf30	0.0379969
NPTN	0.0379807
PDCD5	0.0373041
FBXL5	0.0372467
DGUOK	0.037122
CTSD	0.0368583
ARHGAP5	0.0367151
GNG10	0.0366363
MYEOV2	0.0362338
ELOVL5	0.0362207
TSPAN7	0.0360568
CBX5	0.0358416
BLOC1S1	0.0357156
MZT2B	0.0355917
SDCBP	0.0355092
SEC13	0.0351915
ANP32B	0.035085
SRSF9	0.0350277
MACF1	0.0348773
ISCU	0.0346454
BDP1	0.0335598
CDC42SE2	0.0331907
TIMM13	0.0326571
COPS6	0.0325157
KIF1A	0.0323675
PSMD12	0.0319366
C6orf48	0.0318523
MRPL22	0.0316689
PRELID1	0.0316561
PDK3	0.0315221
C4orf48	0.0314384
RAD23A	0.0313913
TMEM50A	0.0311905
PGAM1	0.0311722
QSOX1	0.0310871
SUPT5H	0.0308728
IL6ST	0.0308714
ETF1	0.0308032
SAR1B	0.0307793
TMEM14B	0.0306698
TMX4	0.0305102
VPS13C	0.0300331
VAMP3	0.0298475
TMED7	0.0297975
RAB5C	0.0295824
SRPRB	0.0293488
PAFAH1B2	0.0291279
AK2	0.0290688
PSMD4	0.0288798
AAK1	0.0288402
EIF5B	0.0287918
ACTR3	0.0287534
ERGIC3	0.0280953
DDX6	0.0280282
PDLIM5	0.0278594
UQCRC2	0.0278577
ODC1	0.0278342
NCOA4	0.0277947
POLR2I	0.0277023
ACTN4	0.0270998
ATXN10	0.0270426
IFRD1	0.0269442
MTDH	0.0268761
ECHS1	0.0266586
SND1	0.0265692
CMPK1	0.0265574
SRSF6	0.0263436
HLA-B	0.0263028
SYVN1	0.0261004
TALDO1	0.0260952
MAGED2	0.0259465
AUP1	0.025421
PSMA4	0.0252557
PDLIM1	0.0251479
GNL3	0.0249779
CCDC50	0.0248722
SERBP1	0.0246544
COPB1	0.0245612
LSM3	0.0245403
YTHDF2	0.0243582
SCOC	0.0242729
ALG5	0.0241869
HNRNPA3	0.0241258
AIMP1	0.023965
TBCA	0.0239496
RANBP2	0.0238734
FBXW11	0.0238207
TMEM9	0.0237911
FAM46A	0.0236774
GDI2	0.0232659
SFPQ	0.0231755
MDM4	0.023059
RAB14	0.0229509
STXBP1	0.0228188
LAMTOR1	0.0227927
PER2	0.0226352
ZRANB2	0.0224106
CCDC12	0.0223711
CCT8	0.0223229
C20orf43	0.0222222
CACYBP	0.0221811
LSMD1	0.0221044
ARHGAP1	0.0220311
GPBP1	0.0218736
MEAF6	0.0217998
MYH9	0.0216619
ZNF24	0.0213935
TMEM111	0.0213464
YTHDC1	0.0213084
NR1D1	0.0213043
TTC17	0.0212967
GRN	0.0211648
RSL1D1	0.0210569
ASAH1	0.0209559
FUNDC2	0.0209511
GANAB	0.0209227
TNFRSF12A	0.0209031
CDV3	0.0208341
PDE4DIP	0.0207206
BUD31	0.0206964
FLOT1	0.0206848
YIPF6	0.0205762
TXNL1	0.0204459
HM13	0.0201271
HIGD2A	0.0200499
ARID4B	0.0196577
FBXO7	0.0196181
PNN	0.0195967
SNW1	0.0194551
EIF3K	0.0192708
GFPT1	0.0192691
FAM18B1	0.0191636
EGR1	0.019151
VAT1	0.0190686
PITRM1	0.0189769
SYAP1	0.0189315
SDHD	0.0187603
ATRX	0.0187456
USP9X	0.0187308
GLO1	0.0187076
UFC1	0.0186419
GSTP1	0.0184986
MCL1	0.0183967
RNF149	0.0182058
SNRPB2	0.0181632
TJP1	0.018105
MTSS1	0.0181015
CIB1	0.0180839
SDHB	0.0180207
ANXA11	0.0180198
CAPZA1	0.0179481
SMAD5	0.017928
ENSA	0.0178438
TRA2B	0.0176834
USP16	0.0176721
EIF3F	0.017639
SEPW1	0.0175382
NFIC	0.0174397
SNRNP27	0.017274
H3F3A	0.0172389
CYB5A	0.0171956
TOMM5	0.0171453
HSPA1A	0.0171074
TRA2A	0.0170258
ATXN7L3B	0.0170224
TMEM14C	0.0169171
SERPINB1	0.0168039
TMEM14A	0.0167484
RBBP7	0.0166866
DNAJB11	0.0166853
ATP6V1E1	0.0165425
TXLNA	0.016528
C19orf53	0.0162821
GOT2	0.0161855
LOC647979	0.0161536
ATF6	0.0161101
MT2A	0.0159732
CCT5	0.0159515
AFF4	0.0159506
BRD2	0.0159302
TM4SF4	0.0159246
SPEN	0.0159184
WASL	0.0159142
GPI	0.0158913
MIEN1	0.015889
DNAJB1	0.0157067
ARPC5	0.0156747
CALCOCO2	0.0156697
EIF2S3	0.0156458
SEC11A	0.0156035
C12orf57	0.015595
GARS	0.0155502
ERLEC1	0.0153667
PHB2	0.0153534
SNRPD1	0.0153093
ACP1	0.015244
EPRS	0.0151993
ESD	0.0151502
COX14	0.0150454
SLC35B1	0.0148767
C15orf24	0.0148704
POLR2A	0.0148192
TBRG1	0.0147839
RAB6A	0.0146961
NR4A1	0.0146874
FUCA2	0.0145351
IQGAP1	0.0145322
CWC15	0.0143603
MRPL51	0.0141912
CD81	0.014137
ARL3	0.0140919
ALCAM	0.0140155
S100A10	0.0138912
SH3GLB1	0.0137767
BTG3	0.0137425
PDAP1	0.0137394
CRIP2	0.0137299
TUBB	0.013574
PCNP	0.0134884
COPZ1	0.0134759
PDK4	0.0134758
SMC5	0.0133878
PNPLA8	0.013366
NENF	0.0133629
GRB2	0.0133095
TECR	0.0132977
ANXA2	0.0132847
RNF181	0.0132479
NCOR1	0.0131736
ATP5G1	0.0131733
MAP2K3	0.0131248
TCEA1	0.0130747
HYOU1	0.0130279
IK	0.0130266
CDC37	0.0129925
CNOT7	0.0129764
IER3IP1	0.012909
TMOD1	0.0128237
CSNK2B	0.0127784
ACAA2	0.0127511
PNRC1	0.0127135
ANKRD36	0.0126754
DHX15	0.0126575
SPATS2L	0.0126355
TPP1	0.0126187
RNF19A	0.0125503
LDHA	0.0125435
WBP11	0.0125347
ABI1	0.0125134
SNRPC	0.0124964
PSMD7	0.0124111
SEC24D	0.0123764
FAM96B	0.0123038
FXYD2	0.0122638
YME1L1	0.0122325
GLS	0.0121512
BNIP3	0.0120678
SLTM	0.0119811
PREPL	0.0119181
CNOT1	0.0118948
FKBP2	0.0118715
DYNLT3	0.0117892
PCGF5	0.0117718
POLR2E	0.0117301
CADM1	0.0115929
EML4	0.011577
GNS	0.0114951
CDKN1A	0.0114844
ZC3H15	0.0114473
ZCRB1	0.0114373
ILF3	0.0113766
NOP58	0.0113696
CHD4	0.0113167
PSMB3	0.0112532
SAT1	0.0112458
KRT18	0.0112233
SNRPF	0.0110936
C6orf72	0.0110858
CBWD1	0.0110393
GPX3	0.0108728
NDUFA11	0.0107396
HSPH1	0.0106334
ARRDC3	0.01055
GOLPH3	0.0105147
TFG	0.0104402
LARP1	0.0102852
NDUFB7	0.0102636
TMEM176B	0.010258
RNF10	0.0102528
CAP1	0.0102239
SLC30A8	0.0102144
RBMX	0.010177
C19orf63	0.0101605
GPAA1	0.00997058
C6orf62	0.00990855
NKTR	0.00988006
CHMP2B	0.0098133
MRPL42	0.00979834
PLXNB2	0.00979762
SAR1A	0.00973253
PFDN1	0.00969004
NDUFA7	0.00958415
CAPN2	0.00957556
GDI1	0.00956639
C14orf166	0.00955164
CCDC56	0.00944734
HEXB	0.00939884
C4orf3	0.00927692
EIF3A	0.00927559
RIN2	0.00927262
WSB2	0.00925648
CLTC	0.00925601
TOR1AIP2	0.009171
MLL	0.00914402
RSL24D1	0.00907024
MAP3K13	0.00905644
SCG3	0.00903898
DENR	0.00902549
WBP5	0.00900644
PSMD1	0.00885852
AKAP9	0.00885641
TCERG1	0.00876359
UCHL3	0.00870628
U2SURP	0.00866832
GRINA	0.00864227
TNFRSF21	0.00862099
ABLIM1	0.00859513
SLC29A1	0.00859509
CFDP1	0.00859479
ECH1	0.00857262
GPX1	0.00856116
MAPRE2	0.00853518
SCGB2A1	0.00853465
PRR13	0.00844639
LMBRD1	0.00843911
LGALS3BP	0.00843882
SSR3	0.0084107
LMAN1	0.00833649
TCF25	0.0083177
CD47	0.00829805
FAM102A	0.00826229
PSMC3	0.00822969
HNRNPD	0.00821375
SLC39A14	0.00820644
OTUB1	0.00815673
FNDC3A	0.00815298
NOP10	0.00810468
SELS	0.00808891
PHLDB2	0.00801041
OS9	0.00772094
TMEM30A	0.00769831
NDUFB10	0.00769665
RAB11FIP1	0.00768081
LOC550643	0.00763574
MBNL2	0.00762102
SRP19	0.00749104
ARCN1	0.00747587
ITM2C	0.00746824
ERP44	0.00744382
RDX	0.00738602
SRPR	0.00736419
NDUFA5	0.00732397
WSB1	0.00731159
WNK1	0.00725461
TMEM219	0.00711986
RHOB	0.00711691
TOR1AIP1	0.00709612
DNAJB6	0.00708423
MAP4	0.00706459
KLF6	0.00702528
RAB1B	0.00702488
IRF2BP2	0.00696104
DHRS7	0.00694916
MFF	0.00693958
QPCT	0.00692917
ABHD2	0.00692668
ARFGEF2	0.00687128
C1D	0.00678329
PSMC2	0.00678208
PCSK2	0.00674685
COMT	0.00674258
SDC2	0.00668374
GTF3C6	0.00666169
CEBPZ	0.00663414
SCD	0.006634
LSR	0.00662084
SRSF10	0.00657934
TUBB4B	0.00657831
PFN2	0.00655927
RNF114	0.00655309
ENPP2	0.00646686
ZFAND6	0.00645679
HNRNPH3	0.00643752
RBM8A	0.00639367
VCP	0.00639206
TACC1	0.00638471
EIF4E	0.00634213
PPP2R1A	0.0063236
F11R	0.00631899
CELF1	0.00629742
C9orf3	0.00618185
ANAPC5	0.00617451
MRPS16	0.00615388
PTPRN	0.00609812
JUNB	0.00605053
VKORC1	0.00599257
ADAR	0.00593156
ATP6AP1	0.00590155
PDXDC1	0.00587302
HSD17B12	0.00585879
CYP51A1	0.0058469
PIGT	0.00581898
LINC00493	0.00569664
POLR2F	0.005681
FKBP3	0.00565849
ARL6IP5	0.0056546
PCMT1	0.00565065
TMEM147	0.00559697
TMEM85	0.00558258
CHMP1B	0.0055421
MCFD2	0.00552374
PSMC5	0.00547071
PSMD11	0.00542261
CS	0.00536428
USP22	0.0053341
ETNK1	0.00532239
ARF3	0.00528843
NAMPT	0.00527881
TMCO3	0.00527323
RAB3B	0.00526975
PJA2	0.00517908
PRRC2B	0.00511418
GCLM	0.00505894
WDR83OS	0.00504991
TUBA4A	0.00503241
NFKBIA	0.00490785
ZMIZ1	0.00490344
DNTTIP2	0.00489421
CHD9	0.00478302
UBL3	0.00475197
MLL3	0.00474749
DPY30	0.00473507
TIMM8B	0.00468797
HNRNPM	0.00464728
GORASP2	0.00463756
SEPT7	0.00463312
ATP9A	0.00461744
BCCIP	0.00455696
FDFT1	0.00454874
SCGN	0.00451922
NOL7	0.00444927
SUMF2	0.00443992
ANKRD17	0.00440735
TPR	0.00440189
PA2G4	0.00437216
PHIP	0.00436501
CLTA	0.00435542
PLEKHB2	0.00433666
PSMD14	0.00423825
CSNK1D	0.0042268
GADD45A	0.00409581
TRAPPC4	0.00408956
COPB2	0.00405537
SMARCE1	0.00398469
SLC7A8	0.00397225
WTAP	0.00389439
TNRC6B	0.00381919
NDUFA12	0.00381246
ARL8B	0.00381148
BTG2	0.00380732
SF3B5	0.00377318
RAP1B	0.00374468
COPA	0.00374212
HEXA	0.00371507
TSPYL4	0.00369974
EIF4G1	0.00366882
JUND	0.00364864
SCAND1	0.00362909
CASC4	0.00361402
CD44	0.00346478
APLP1	0.00339162
UBE2V1	0.00337883
MRPL20	0.00336637
CISD2	0.00332815
PHC3	0.00331813
IER3	0.00331568
LPP	0.00321755
NFKBIZ	0.00318477
NGRN	0.00318218
SSBP1	0.00317109
NDUFA2	0.00316709
DAG1	0.0031656
PTPN11	0.00316368
BIRC6	0.00315844
C12orf75	0.00308331
POLR1D	0.00306365
TCEB1	0.00304895
HSPB1	0.0030123
GCC2	0.00300499
SF3B4	0.00298305
LSM7	0.00295176
C1orf9	0.00283068
SRI	0.00281736
ATP6V1D	0.0028072
SET	0.00278926
TIMM23	0.00274672
TPM1	0.00274278
YTHDF3	0.00273016
TPM4	0.00272879
ASPH	0.00267125
GGNBP2	0.00266413
SUN1	0.00265708
POLR2B	0.00265372
HADHB	0.00265051
SNX3	0.00261968
S100A11	0.00260726
ZBTB20	0.00260258
TIPARP	0.00255573
THOC2	0.00255446
CHGA	0.00255328
APOA1BP	0.002521
PLOD2	0.00251531
NEMF	0.00249955
CSRNP1	0.00249429
RBX1	0.00246055
ATP1A1	0.00241408
ARL2	0.00240958
TMF1	0.00238049
BAZ2B	0.00236996
GUK1	0.00232843
DEK	0.0023162
PRDX6	0.00229755
MTCH1	0.00229428
CREB3L2	0.00228821
CLDN4	0.00228531
TCEAL4	0.00225153
HIF1A	0.0022485
GPR56	0.0022347
EEF1D	0.0022141
ATOX1	0.00219957
RBBP4	0.00212855
CHID1	0.00210889
SNHG5	0.00209716
SF3A1	0.00204716
CYB5R3	0.00203538
BCAS2	0.0020034
RDH11	0.00200252
RUFY3	0.00199063
DMKN	0.00197266
TSG101	0.00196761
DST	0.00195617
WBSCR22	0.0019529
DCTN2	0.00192287
PSMF1	0.00190998
SDF4	0.00189764
KARS	0.0018965
SARS	0.00189265
RAB11A	0.00187171
AES	0.00186989
ARFGAP3	0.00186909
P4HTM	0.0018644
PTTG1IP	0.00185789
MYADM	0.00184823
CTSA	0.00181129
LSM4	0.00177718
MDH1	0.00176396
CALU	0.00175181
KIAA1244	0.0017376
NHP2	0.00172582
WBP2	0.00172047
SH3BGRL	0.00171587
C10orf10	0.00170885
CCT2	0.00169825
CCT7	0.00168638
TAF9	0.00167713
TMCO1	0.00163306
FAM120B	0.00162723
EIF3I	0.00161585
SREK1	0.00160431
SMC3	0.00158782
ZFR	0.00157343
NT5C3	0.00157
CBWD2	0.00156936
TCP1	0.00153706
UBE2D2	0.00150729
RIOK3	0.0014822
SPCS2	0.00147155
TAPBP	0.00146762
SLC9A3R1	0.00144704
SOD2	0.00141817
NUTF2	0.00141646
TTR	0.00138622
ANAPC11	0.00133514
CPEB4	0.00132997
ERP29	0.00131859
SUPT16H	0.00130331
H2AFY	0.00130064
EIF3E	0.00127369
KIF1B	0.00127134
ENY2	0.00124868
RSRC2	0.00124307
GSTO1	0.00123579
MMADHC	0.00123523
HUWE1	0.00123476
IP6K2	0.00121937
CTNNB1	0.00121934
ARL6IP4	0.00121259
TOB1	0.00120967
NDUFA3	0.00119385
SLC7A2	0.0011742
RWDD1	0.001162
KIAA1191	0.00115723
GNB2	0.00114406
CMTM6	0.00113453
C7orf59	0.00109667
CDC5L	0.00107136
FGFR1	0.00102843
EIF3M	0.000991646
MLL5	0.000985276
GNB1	0.000960842
VDAC3	0.000954054
TSPAN13	0.000952926
AP2B1	0.000949097
UXT	0.000938996
PSMD2	0.000913808
TUFM	0.000912823
H2AFJ	0.00091254
CCT6A	0.000877925
PPIG	0.000853858
RAB10	0.000846158
SCG2	0.000801373
ZC3H11A	0.000779283
CD151	0.000773662
ARHGDIA	0.000745347
OSTC	0.000717538
NCKAP1	0.000703572
RAD21	0.00068164
S100A6	0.000675404
AKAP13	0.000657047
RAB18	0.000638384
RABAC1	0.000624777
EIF3G	0.000621333
SEL1L	0.000590783
LEPROT	0.000590321
IGFBP7	0.000554829
SCFD1	0.000547751
TM9SF3	0.000438114
STT3A	0.000422843
SORBS2	0.000408332
ALKBH5	0.000397815
CTSL1	0.000391892
HNRNPH1	0.000384617
RBM25	0.000377521
TOMM20	0.000370006
HP1BP3	0.00035429
DDX1	0.000352251
EIF6	0.000302391
ERO1LB	0.000286268
CHPF	0.000266035
VPS28	0.000254278
FYTTD1	0.000248762
BPTF	0.000239644
NME2	0.00023431
SRRM2	0.000214289
NPDC1	0.000210469
PNISR	0.000207452
SNHG8	0.000180375
IFI6	0.000179585
ATP2B1	0.000176388
CHGB	0.000174878
TBL1XR1	0.000161624
AP2M1	0.000145195
PCM1	0.000132653
BCAP31	0.000108513
VMP1	0.000107003
GAS5	9.86615e-05
MBNL1	9.11227e-05
LDLR	6.99771e-05
PSMB5	5.4594e-05
DYNC1H1	5.13082e-05
CAMTA1	4.73109e-05
PDCD6	4.50643e-05
MIR3064	4.44803e-05
PSMC1	2.36184e-05
DDX3X	1.99976e-05
GLG1	8.68724e-06
